# Supplementary material for: Crystal structure of (20S)-21-[4-(2-hy­droxy­propan-2-yl)-1H-1,2,3-triazol-4-yl]-20-(4-methyl­pent­yl)-5-pregnen-3β-ol with an unknown solvate
Source: Acta Crystallogr E Crystallogr Commun. 2018 Mar 6;74(Pt 4):465–8. doi: 10.1107/S2056989018003286 (PMC5946969; doi:10.1107/S2056989018003286)
Supplement: Supplementary file 1 [file e-74-00465-sup1.cif]

##############################################################################
#                                                                            #
# This CIF contains the data in a paper accepted for publication in          #
# Acta Crystallographica Section E. It conforms to the requirements of       #
# Notes for Authors for Acta Crystallographica Section E, and has been       #
# peer reviewed under the auspices of the IUCr Commission on Journals.       #
#                                                                            #
# Full details of the Crystallographic Information File format               #
# are given in the paper "The Crystallographic Information File (CIF):       #
# a New Standard Archive File for Crystallography" by S. R. Hall, F. H.      #
# Allen and I. D. Brown [Acta Cryst. (1991), A47, 655-685].                  #
#                                                                            #
# The current version of the core CIF dictionary is obtainable from          #
# ftp://ftp.iucr.org/pub/cif_core.dic.                                       #
#                                                                            #
# Software is freely available for graphical display of the structure(s)     #
# in this CIF. For information consult the CIF software page                 #
# http://www.iucr.org/resources/cif/software.                                #
#                                                                            #
# This file may be used for bona fide research purposes within the           #
# scientific community so long as proper attribution is given to the journal # 
# article from which it was obtained.                                        #
#                                                                            #
##############################################################################
data_2
_database_code_depnum_ccdc_archive 'CCDC 1825767'
_audit_creation_method     'SHELXL-2016/6'
_chemical_name_systematic
;\
(20<i>S</i>)-21-[4-(2-Hydroxypropan-2-yl)-1<i>H</i>-1,2,3-triazol-4-yl]-\
20-(4-methylpentyl)-5-pregnen-3\b-ol
;
_chemical_name_common     ?
_chemical_formula_moiety     'C32 H53 N3 O2'
_chemical_formula_sum     'C32 H53 N3 O2'
_chemical_formula_iupac     'C32 H53 N3 O'
_chemical_formula_weight     511.77
_chemical_melting_point     ?
_shelx_space_group_comment
;
The symmetry employed for this shelxl refinement is uniquely defined
by the following loop, which should always be used as a source of
symmetry information in preference to the above space-group names.
They are only intended as comments.
;
_space_group_crystal_system     monoclinic
_space_group_name_H-M_alt     'C 2'
_space_group_name_Hall     'C 2y'
loop_
    _space_group_symop_operation_xyz
    'x, y, z'
    '-x, y, -z'
    'x+1/2, y+1/2, z'
    '-x+1/2, y+1/2, -z'
_cell_length_a     20.1130(15)
_cell_length_b     10.3898(7)
_cell_length_c     15.5934(12)
_cell_angle_alpha     90
_cell_angle_beta     97.452(2)
_cell_angle_gamma     90
_cell_volume     3231.0(4)
_cell_formula_units_Z     4
_cell_measurement_reflns_used     9096
_cell_measurement_theta_min     2.50
_cell_measurement_theta_max     28.40
_cell_measurement_temperature     100(2)
_exptl_crystal_description     prism
_exptl_crystal_colour     colourless
_exptl_crystal_size_max     0.351
_exptl_crystal_size_mid     0.295
_exptl_crystal_size_min     0.235
_exptl_crystal_density_diffrn     1.052
_exptl_crystal_density_meas     ?
_exptl_crystal_density_method     'not measured'
_exptl_crystal_F_000     1128
_exptl_absorpt_coefficient_mu     0.065
_exptl_absorpt_correction_type     multi-scan
_exptl_absorpt_process_details
;
(SADABS; Bruker, 2016)
;
_shelx_estimated_absorpt_T_min     0.978
_shelx_estimated_absorpt_T_max     0.985
_exptl_absorpt_correction_T_min     0.6882
_exptl_absorpt_correction_T_max     0.7457
_diffrn_ambient_temperature     100(2)
_diffrn_radiation_type     MoK\a
_diffrn_radiation_wavelength     0.71073
_diffrn_measurement_device_type     'Bruker D8 Venture Photon 100 CMOS'
_diffrn_measurement_method     '\f and \w scans'
_diffrn_detector_area_resol_mean     ?
_diffrn_reflns_number     85013
_diffrn_reflns_av_R_equivalents     0.0291
_diffrn_reflns_theta_min     2.504
_diffrn_reflns_theta_max     28.421
_diffrn_reflns_theta_full     25.242
_diffrn_measured_fraction_theta_max     0.993
_diffrn_measured_fraction_theta_full     0.998
_diffrn_reflns_limit_h_min     -26
_diffrn_reflns_limit_h_max     26
_diffrn_reflns_limit_k_min     -13
_diffrn_reflns_limit_k_max     13
_diffrn_reflns_limit_l_min     -20
_diffrn_reflns_limit_l_max     20
_refine_special_details     ?
_reflns_number_total     8040
_reflns_number_gt     7629
_reflns_threshold_expression     'I > 2\s(I)'
_refine_ls_structure_factor_coef     Fsqd
_refine_ls_matrix_type     full
_refine_ls_R_factor_all     0.0471
_refine_ls_R_factor_gt     0.0444
_refine_ls_wR_factor_gt     0.1195
_refine_ls_wR_factor_ref     0.1220
_refine_ls_goodness_of_fit_ref     1.024
_refine_ls_restrained_S_all     1.024
_refine_ls_number_reflns     8040
_refine_ls_number_parameters     363
_refine_ls_number_restraints     5
_refine_ls_hydrogen_treatment     constr
_refine_ls_weighting_scheme     calc
_refine_ls_weighting_details
              'w=1/[\s^2^(Fo^2^)+(0.0729P)^2^+1.6246P] where P=(Fo^2^+2Fc^2^)/3'
_atom_sites_solution_hydrogens     mixed
_atom_sites_solution_primary     direct
_atom_sites_solution_secondary     difmap
_refine_ls_shift/su_max     0.008
_refine_ls_shift/su_mean     0.001
_refine_diff_density_max     0.457
_refine_diff_density_min     -0.307
_refine_ls_extinction_method     none
_refine_ls_extinction_coef     .
_refine_ls_abs_structure_details
;
Flack <i>x</i> determined using 3430 quotients
[(<i>I</i>^+^)-(<i>I</i>^-^)]/[(<i>I</i>^+^)+(<i>I</i>^-^)]
(Parsons <i>et al.</i>,  2013)
;
_refine_ls_abs_structure_Flack     0.1(3)
loop_
    _atom_type_symbol
    _atom_type_description
    _atom_type_scat_dispersion_real
    _atom_type_scat_dispersion_imag
    _atom_type_scat_source
    'C' 'C' 0.0033 0.0016
                         'International Tables Vol C Tables 4.2.6.8 and 6.1.1.4'
    'H' 'H' 0.0000 0.0000
                         'International Tables Vol C Tables 4.2.6.8 and 6.1.1.4'
    'N' 'N' 0.0061 0.0033
                         'International Tables Vol C Tables 4.2.6.8 and 6.1.1.4'
    'O' 'O' 0.0106 0.0060
                         'International Tables Vol C Tables 4.2.6.8 and 6.1.1.4'
_computing_data_collection
;
APEX3 (Bruker, 2016)
;
_computing_cell_refinement
;
SAINT (Bruker, 2016)
;
_computing_data_reduction
;
SAINT (Bruker, 2016)
;
_computing_structure_solution
;
<i>SHELXT2014/5</i> (Sheldrick, 2015a)
;
_computing_structure_refinement
;
<i>SHELXL2016/6</i> (Sheldrick, 2015b)
;
_computing_molecular_graphics
;
<i>OLEX2</i> (Dolomanov <i>et al.</i>,  2009) and Mercury (Macrae <i>et
al.</i>,  2008)
;
_computing_publication_material
;
<i>SHELXL2016/6</i> (Sheldrick, 2015b), PLATON (Spek, 2009)
and publCIF (Westrip, 2010)
;
loop_
    _atom_site_type_symbol
    _atom_site_label
    _atom_site_fract_x
    _atom_site_fract_y
    _atom_site_fract_z
    _atom_site_U_iso_or_equiv
    _atom_site_adp_type
    _atom_site_calc_flag
    _atom_site_occupancy
    _atom_site_disorder_assembly
    _atom_site_disorder_group
    O O3 0.35759(11) 0.2665(4) 0.82807(13) 0.0775(9) Uani d 1 . .
    H H3 0.329808 0.292008 0.860194 0.116 Uiso calc 1 . .
    O O3' -0.21535(8) -0.17225(15) -0.03536(11) 0.0324(3) Uani d 1 . .
    H H3' -0.246827 -0.224255 -0.031655 0.049 Uiso calc 1 . .
    N N1' -0.07599(8) 0.09363(17) 0.07066(10) 0.0246(3) Uani d 1 . .
    N N2' -0.11583(9) 0.19700(17) 0.06509(12) 0.0296(4) Uani d 1 . .
    N N3' -0.17644(9) 0.15741(18) 0.03258(12) 0.0291(4) Uani d 1 . .
    C C1 0.21530(12) 0.1479(3) 0.66464(13) 0.0399(5) Uani d 1 . .
    H H1A 0.168814 0.121675 0.670664 0.048 Uiso calc 1 . .
    H H1B 0.238521 0.072198 0.643980 0.048 Uiso calc 1 . .
    C C1' -0.11028(11) -0.0135(2) 0.04215(12) 0.0257(4) Uani d 1 . .
    H H1' -0.093554 -0.098775 0.039622 0.031 Uiso calc 1 . .
    C C2 0.25074(14) 0.1869(4) 0.75364(15) 0.0538(8) Uani d 1 . .
    H H2A 0.226878 0.260248 0.776283 0.065 Uiso calc 1 . .
    H H2B 0.250049 0.114006 0.794424 0.065 Uiso calc 1 . .
    C C2' -0.17475(10) 0.02869(19) 0.01766(12) 0.0254(4) Uani d 1 . .
    C C3 0.32250(13) 0.2246(3) 0.74675(15) 0.0472(7) Uani d 1 . .
    H H3A 0.346192 0.147179 0.727638 0.057 Uiso calc 1 . .
    C C3' -0.23710(11) -0.0443(2) -0.01857(14) 0.0305(4) Uani d 1 . .
    C C4 0.32511(12) 0.3296(3) 0.67895(15) 0.0388(5) Uani d 1 . .
    H H4A 0.307741 0.410699 0.700939 0.047 Uiso calc 1 . .
    H H4B 0.372452 0.344304 0.670450 0.047 Uiso calc 1 . .
    C C4' -0.28702(14) -0.0460(3) 0.0473(2) 0.0491(7) Uani d 1 . .
    H H4'A -0.328751 -0.087103 0.021575 0.074 Uiso calc 1 . .
    H H4'B -0.296399 0.042503 0.063909 0.074 Uiso calc 1 . .
    H H4'C -0.267970 -0.094362 0.098575 0.074 Uiso calc 1 . .
    C C5 0.28505(10) 0.2978(2) 0.59230(13) 0.0290(4) Uani d 1 . .
    C C5' -0.26936(15) 0.0171(3) -0.1032(2) 0.0484(7) Uani d 1 . .
    H H5'A -0.236719 0.019264 -0.144712 0.073 Uiso calc 1 . .
    H H5'B -0.283572 0.104994 -0.091894 0.073 Uiso calc 1 . .
    H H5'C -0.308430 -0.033800 -0.127195 0.073 Uiso calc 1 . .
    C C6 0.31207(10) 0.3053(2) 0.51844(14) 0.0313(4) Uani d 1 . .
    H H6 0.358126 0.327892 0.522258 0.038 Uiso calc 1 . .
    C C7 0.27513(10) 0.2807(2) 0.43003(13) 0.0300(4) Uani d 1 . .
    H H7A 0.289590 0.196862 0.408602 0.036 Uiso calc 1 . .
    H H7B 0.286977 0.348379 0.389965 0.036 Uiso calc 1 . .
    C C8 0.19900(9) 0.27924(19) 0.42977(12) 0.0231(4) Uani d 1 . .
    H H8 0.182769 0.369334 0.435870 0.028 Uiso calc 1 . .
    C C9 0.18246(9) 0.1983(2) 0.50722(11) 0.0223(3) Uani d 1 . .
    H H9 0.204785 0.113112 0.502406 0.027 Uiso calc 1 . .
    C C10 0.21297(10) 0.2561(2) 0.59538(13) 0.0275(4) Uani d 1 . .
    C C11 0.10698(10) 0.1703(2) 0.50292(12) 0.0293(4) Uani d 1 . .
    H H11A 0.100051 0.107618 0.548748 0.035 Uiso calc 1 . .
    H H11B 0.083522 0.250810 0.514914 0.035 Uiso calc 1 . .
    C C12 0.07549(9) 0.1166(2) 0.41518(12) 0.0257(4) Uani d 1 . .
    H H12A 0.026664 0.105256 0.415649 0.031 Uiso calc 1 . .
    H H12B 0.095091 0.031154 0.405776 0.031 Uiso calc 1 . .
    C C13 0.08749(9) 0.20702(19) 0.34066(11) 0.0222(3) Uani d 1 . .
    C C14 0.16431(9) 0.2218(2) 0.34556(11) 0.0237(4) Uani d 1 . .
    H H14 0.182393 0.132477 0.342725 0.028 Uiso calc 1 . .
    C C15 0.17510(11) 0.2859(2) 0.26021(13) 0.0320(4) Uani d 1 . .
    H H15A 0.219280 0.262394 0.243283 0.038 Uiso calc 1 . .
    H H15B 0.172312 0.380801 0.264597 0.038 Uiso calc 1 . .
    C C16 0.11729(10) 0.2325(2) 0.19454(13) 0.0300(4) Uani d 1 . .
    H H16A 0.135361 0.177939 0.150946 0.036 Uiso calc 1 . .
    H H16B 0.091499 0.304031 0.164280 0.036 Uiso calc 1 . .
    C C17 0.07153(8) 0.1516(2) 0.24737(11) 0.0212(3) Uani d 1 . .
    H H17 0.088297 0.060868 0.248789 0.025 Uiso calc 1 . .
    C C18 0.05172(11) 0.3366(2) 0.34758(15) 0.0333(5) Uani d 1 . .
    H H18A 0.056778 0.389264 0.296676 0.050 Uiso calc 1 . .
    H H18B 0.071597 0.381738 0.399894 0.050 Uiso calc 1 . .
    H H18C 0.003982 0.321512 0.350577 0.050 Uiso calc 1 . .
    C C19 0.17159(14) 0.3708(3) 0.62128(19) 0.0494(7) Uani d 1 . .
    H H19A 0.164581 0.432269 0.573271 0.074 Uiso calc 1 . .
    H H19B 0.195719 0.413239 0.672214 0.074 Uiso calc 1 . .
    H H19C 0.128087 0.340122 0.634875 0.074 Uiso calc 1 . .
    C C20 -0.00253(9) 0.1494(2) 0.20600(11) 0.0231(3) Uani d 1 . .
    H H20 -0.019403 0.239995 0.205211 0.028 Uiso calc 1 . .
    C C21 -0.00603(9) 0.1048(2) 0.11160(12) 0.0265(4) Uani d 1 . .
    H H21A 0.018056 0.167241 0.078850 0.032 Uiso calc 1 . .
    H H21B 0.016486 0.020320 0.109684 0.032 Uiso calc 1 . .
    C C22 -0.04890(9) 0.0678(2) 0.25508(12) 0.0255(4) Uani d 1 . .
    H H22A -0.048827 0.105022 0.313526 0.031 Uiso calc 1 . .
    H H22B -0.095151 0.074933 0.224772 0.031 Uiso calc 1 . .
    C C23 -0.03115(10) -0.0746(2) 0.26492(14) 0.0304(4) Uani d 1 . .
    H H23A 0.016646 -0.084771 0.288671 0.036 Uiso d 1 A .
    H H23B -0.038774 -0.118011 0.207982 0.036 Uiso d 1 . .
    C C24 -0.0767(2) -0.1347(4) 0.3276(2) 0.0389(7) Uani d 0.763(5) A 1
    H H24A -0.066712 -0.092988 0.384918 0.047 Uiso calc 0.763(5) A 1
    H H24B -0.124162 -0.116555 0.305481 0.047 Uiso calc 0.763(5) A 1
    C C25 -0.06732(19) -0.2815(4) 0.3385(3) 0.0428(8) Uani d 0.763(5) A 1
    H H25 -0.093048 -0.306183 0.386759 0.051 Uiso calc 0.763(5) A 1
    C C26 0.0043(3) -0.3176(4) 0.3687(5) 0.0768(17) Uani d 0.763(5) A 1
    H H26A 0.023690 -0.255904 0.412492 0.115 Uiso calc 0.763(5) A 1
    H H26B 0.030030 -0.316282 0.319486 0.115 Uiso calc 0.763(5) A 1
    H H26C 0.005819 -0.404206 0.393806 0.115 Uiso calc 0.763(5) A 1
    C C27 -0.0969(3) -0.3579(8) 0.2627(4) 0.0667(14) Uani d 0.763(5) A 1
    H H27A -0.069611 -0.347475 0.215460 0.100 Uiso calc 0.763(5) A 1
    H H27B -0.142641 -0.327817 0.243705 0.100 Uiso calc 0.763(5) A 1
    H H27C -0.098069 -0.449028 0.278740 0.100 Uiso calc 0.763(5) A 1
    C C24B -0.0510(7) -0.1677(11) 0.3327(8) 0.0389(7) Uani d 0.237(5) A 2
    H H24B -0.028169 -0.138464 0.389453 0.047 Uiso calc 0.237(5) A 2
    H H24A -0.099715 -0.156564 0.334308 0.047 Uiso calc 0.237(5) A 2
    C C25B -0.0384(7) -0.3100(11) 0.3271(8) 0.0428(8) Uani d 0.237(5) A 2
    H H25 0.008894 -0.317481 0.314094 0.051 Uiso calc 0.237(5) A 2
    C C26B -0.0377(6) -0.3632(17) 0.4122(10) 0.073(5) Uani d 0.237(5) A 2
    H H26A -0.079316 -0.340174 0.434835 0.109 Uiso calc 0.237(5) A 2
    H H26B 0.000683 -0.328578 0.450387 0.109 Uiso calc 0.237(5) A 2
    H H26C -0.033923 -0.457077 0.409337 0.109 Uiso calc 0.237(5) A 2
    C C27B -0.0815(13) -0.359(3) 0.2463(14) 0.0667(14) Uani d 0.237(5) A 2
    H H27A -0.098369 -0.285928 0.210137 0.100 Uiso calc 0.237(5) A 2
    H H27B -0.119378 -0.408162 0.262993 0.100 Uiso calc 0.237(5) A 2
    H H27C -0.054504 -0.414775 0.213602 0.100 Uiso calc 0.237(5) A 2
loop_
    _atom_site_aniso_label
    _atom_site_aniso_U_11
    _atom_site_aniso_U_22
    _atom_site_aniso_U_33
    _atom_site_aniso_U_12
    _atom_site_aniso_U_13
    _atom_site_aniso_U_23
    O3 0.0457(11) 0.155(3) 0.0296(9) -0.0415(15) -0.0044(8) -0.0143(13)
    O3' 0.0347(8) 0.0252(7) 0.0361(8) -0.0052(6) 0.0007(6) -0.0033(6)
    N1' 0.0255(8) 0.0276(8) 0.0197(7) 0.0004(7) -0.0010(6) 0.0009(6)
    N2' 0.0305(9) 0.0242(8) 0.0308(8) 0.0007(7) -0.0081(7) 0.0003(7)
    N3' 0.0286(8) 0.0239(8) 0.0315(8) 0.0002(7) -0.0087(7) 0.0007(7)
    C1 0.0368(11) 0.0615(15) 0.0200(9) -0.0227(11) -0.0010(8) 0.0035(10)
    C1' 0.0320(10) 0.0240(9) 0.0206(8) 0.0007(7) 0.0009(7) -0.0010(7)
    C2 0.0421(13) 0.097(2) 0.0215(10) -0.0329(14) -0.0009(9) 0.0020(12)
    C2' 0.0296(10) 0.0249(9) 0.0205(8) -0.0011(7) -0.0017(7) 0.0010(7)
    C3 0.0368(12) 0.079(2) 0.0243(10) -0.0214(13) -0.0031(9) -0.0042(11)
    C3' 0.0305(10) 0.0242(10) 0.0351(10) -0.0036(8) -0.0025(8) -0.0032(8)
    C4 0.0298(10) 0.0524(14) 0.0333(11) -0.0169(10) 0.0006(8) -0.0112(10)
    C4' 0.0425(14) 0.0390(13) 0.0687(18) -0.0098(11) 0.0181(13) -0.0177(13)
    C5 0.0233(9) 0.0337(11) 0.0293(9) -0.0103(8) 0.0010(7) -0.0031(8)
    C5' 0.0464(14) 0.0374(13) 0.0533(15) -0.0052(10) -0.0250(12) 0.0007(11)
    C6 0.0219(9) 0.0403(12) 0.0314(10) -0.0115(8) 0.0020(7) -0.0001(8)
    C7 0.0220(9) 0.0415(11) 0.0267(9) -0.0094(8) 0.0042(7) 0.0023(8)
    C8 0.0203(8) 0.0254(9) 0.0237(8) -0.0046(7) 0.0032(6) 0.0016(7)
    C9 0.0196(8) 0.0296(9) 0.0179(7) -0.0062(7) 0.0032(6) -0.0027(7)
    C10 0.0235(9) 0.0367(11) 0.0223(8) -0.0075(8) 0.0032(7) -0.0060(8)
    C11 0.0211(8) 0.0483(13) 0.0190(8) -0.0097(8) 0.0048(6) -0.0028(8)
    C12 0.0198(8) 0.0396(11) 0.0178(8) -0.0082(7) 0.0029(6) 0.0010(7)
    C13 0.0190(8) 0.0292(9) 0.0184(7) -0.0006(7) 0.0026(6) 0.0003(7)
    C14 0.0195(8) 0.0331(10) 0.0190(8) -0.0041(7) 0.0041(6) 0.0017(7)
    C15 0.0278(9) 0.0457(12) 0.0229(9) -0.0083(9) 0.0040(7) 0.0066(8)
    C16 0.0257(9) 0.0430(12) 0.0215(8) -0.0027(8) 0.0042(7) 0.0063(8)
    C17 0.0181(8) 0.0287(9) 0.0171(7) 0.0013(7) 0.0032(6) 0.0018(7)
    C18 0.0301(10) 0.0339(11) 0.0349(10) 0.0067(9) 0.0007(8) -0.0065(9)
    C19 0.0378(13) 0.0621(17) 0.0473(14) 0.0038(12) 0.0023(11) -0.0304(13)
    C20 0.0196(8) 0.0314(9) 0.0179(7) 0.0026(7) 0.0008(6) 0.0004(7)
    C21 0.0218(8) 0.0377(10) 0.0196(8) -0.0001(8) 0.0015(6) -0.0010(8)
    C22 0.0169(8) 0.0391(11) 0.0205(8) 0.0018(7) 0.0026(6) -0.0010(7)
    C23 0.0230(9) 0.0369(11) 0.0312(10) -0.0016(8) 0.0031(7) 0.0063(8)
    C24 0.037(2) 0.0354(18) 0.0487(16) 0.0075(13) 0.0199(15) 0.0068(13)
    C25 0.0342(19) 0.0376(17) 0.0599(19) -0.0024(14) 0.0192(15) 0.0051(14)
    C26 0.057(3) 0.043(2) 0.129(5) 0.0094(19) 0.006(3) 0.025(3)
    C27 0.080(4) 0.072(2) 0.053(3) -0.037(3) 0.029(2) -0.010(2)
    C24B 0.037(2) 0.0354(18) 0.0487(16) 0.0075(13) 0.0199(15) 0.0068(13)
    C25B 0.0342(19) 0.0376(17) 0.0599(19) -0.0024(14) 0.0192(15) 0.0051(14)
    C26B 0.027(5) 0.086(11) 0.103(12) 0.012(6) -0.003(6) -0.044(10)
    C27B 0.080(4) 0.072(2) 0.053(3) -0.037(3) 0.029(2) -0.010(2)
_geom_special_details
;
 All esds (except the esd in the dihedral angle between two l.s. planes)
 are estimated using the full covariance matrix.  The cell esds are taken
 into account individually in the estimation of esds in distances, angles
 and torsion angles; correlations between esds in cell parameters are only
 used when they are defined by crystal symmetry.  An approximate (isotropic)
 treatment of cell esds is used for estimating esds involving l.s. planes.
;
loop_
    _geom_bond_atom_site_label_1
    _geom_bond_atom_site_label_2
    _geom_bond_site_symmetry_2
    _geom_bond_distance
    _geom_bond_publ_flag
    O3 C3 . 1.437(3) ?
    O3 H3 . 0.8400 ?
    O3' C3' . 1.434(3) ?
    O3' H3' . 0.8400 ?
    N1' N2' . 1.336(2) ?
    N1' C1' . 1.354(3) ?
    N1' C21 . 1.472(2) ?
    N2' N3' . 1.324(2) ?
    N3' C2' . 1.359(3) ?
    C1 C2 . 1.530(3) ?
    C1 C10 . 1.555(3) ?
    C1 H1A . 0.9900 ?
    C1 H1B . 0.9900 ?
    C1' C2' . 1.375(3) ?
    C1' H1' . 0.9500 ?
    C2 C3 . 1.513(3) ?
    C2 H2A . 0.9900 ?
    C2 H2B . 0.9900 ?
    C2' C3' . 1.511(3) ?
    C3 C4 . 1.525(4) ?
    C3 H3A . 1.0000 ?
    C3' C4' . 1.526(4) ?
    C3' C5' . 1.532(3) ?
    C4 C5 . 1.517(3) ?
    C4 H4A . 0.9900 ?
    C4 H4B . 0.9900 ?
    C4' H4'A . 0.9800 ?
    C4' H4'B . 0.9800 ?
    C4' H4'C . 0.9800 ?
    C5 C6 . 1.338(3) ?
    C5 C10 . 1.520(3) ?
    C5' H5'A . 0.9800 ?
    C5' H5'B . 0.9800 ?
    C5' H5'C . 0.9800 ?
    C6 C7 . 1.501(3) ?
    C6 H6 . 0.9500 ?
    C7 C8 . 1.531(3) ?
    C7 H7A . 0.9900 ?
    C7 H7B . 0.9900 ?
    C8 C14 . 1.526(3) ?
    C8 C9 . 1.543(3) ?
    C8 H8 . 1.0000 ?
    C9 C11 . 1.539(3) ?
    C9 C10 . 1.552(2) ?
    C9 H9 . 1.0000 ?
    C10 C19 . 1.538(3) ?
    C11 C12 . 1.536(3) ?
    C11 H11A . 0.9900 ?
    C11 H11B . 0.9900 ?
    C12 C13 . 1.537(3) ?
    C12 H12A . 0.9900 ?
    C12 H12B . 0.9900 ?
    C13 C18 . 1.537(3) ?
    C13 C14 . 1.545(2) ?
    C13 C17 . 1.559(2) ?
    C14 C15 . 1.529(3) ?
    C14 H14 . 1.0000 ?
    C15 C16 . 1.549(3) ?
    C15 H15A . 0.9900 ?
    C15 H15B . 0.9900 ?
    C16 C17 . 1.559(3) ?
    C16 H16A . 0.9900 ?
    C16 H16B . 0.9900 ?
    C17 C20 . 1.545(2) ?
    C17 H17 . 1.0000 ?
    C18 H18A . 0.9800 ?
    C18 H18B . 0.9800 ?
    C18 H18C . 0.9800 ?
    C19 H19A . 0.9800 ?
    C19 H19B . 0.9800 ?
    C19 H19C . 0.9800 ?
    C20 C21 . 1.536(3) ?
    C20 C22 . 1.536(3) ?
    C20 H20 . 1.0000 ?
    C21 H21A . 0.9900 ?
    C21 H21B . 0.9900 ?
    C22 C23 . 1.525(3) ?
    C22 H22A . 0.9900 ?
    C22 H22B . 0.9900 ?
    C23 C24B . 1.524(11) ?
    C23 C24 . 1.554(4) ?
    C23 H23A . 0.9901 ?
    C23 H23B . 0.9899 ?
    C24 C25 . 1.544(5) ?
    C24 H24A . 0.9900 ?
    C24 H24B . 0.9900 ?
    C25 C27 . 1.484(7) ?
    C25 C26 . 1.504(6) ?
    C25 H25 . 1.0000 ?
    C26 H26A . 0.9800 ?
    C26 H26B . 0.9800 ?
    C26 H26C . 0.9800 ?
    C27 H27A . 0.9800 ?
    C27 H27B . 0.9800 ?
    C27 H27C . 0.9800 ?
    C24B C25B . 1.504(15) ?
    C24B H24B . 0.9900 ?
    C24B H24A . 0.9900 ?
    C25B C26B . 1.436(19) ?
    C25B C27B . 1.52(2) ?
    C25B H25 . 1.0000 ?
    C26B H26A . 0.9800 ?
    C26B H26B . 0.9800 ?
    C26B H26C . 0.9800 ?
    C27B H27A . 0.9800 ?
    C27B H27B . 0.9800 ?
    C27B H27C . 0.9800 ?
loop_
    _geom_angle_atom_site_label_1
    _geom_angle_atom_site_label_2
    _geom_angle_atom_site_label_3
    _geom_angle_site_symmetry_1
    _geom_angle_site_symmetry_3
    _geom_angle
    _geom_angle_publ_flag
    C3 O3 H3 . . 109.5 ?
    C3' O3' H3' . . 109.5 ?
    N2' N1' C1' . . 111.34(16) ?
    N2' N1' C21 . . 119.75(17) ?
    C1' N1' C21 . . 128.66(18) ?
    N3' N2' N1' . . 106.85(16) ?
    N2' N3' C2' . . 109.22(17) ?
    C2 C1 C10 . . 114.0(2) ?
    C2 C1 H1A . . 108.7 ?
    C10 C1 H1A . . 108.7 ?
    C2 C1 H1B . . 108.7 ?
    C10 C1 H1B . . 108.7 ?
    H1A C1 H1B . . 107.6 ?
    N1' C1' C2' . . 104.51(18) ?
    N1' C1' H1' . . 127.7 ?
    C2' C1' H1' . . 127.7 ?
    C3 C2 C1 . . 109.9(2) ?
    C3 C2 H2A . . 109.7 ?
    C1 C2 H2A . . 109.7 ?
    C3 C2 H2B . . 109.7 ?
    C1 C2 H2B . . 109.7 ?
    H2A C2 H2B . . 108.2 ?
    N3' C2' C1' . . 108.07(18) ?
    N3' C2' C3' . . 121.33(19) ?
    C1' C2' C3' . . 130.60(19) ?
    O3 C3 C2 . . 112.3(2) ?
    O3 C3 C4 . . 109.8(2) ?
    C2 C3 C4 . . 110.7(2) ?
    O3 C3 H3A . . 108.0 ?
    C2 C3 H3A . . 108.0 ?
    C4 C3 H3A . . 108.0 ?
    O3' C3' C2' . . 105.98(17) ?
    O3' C3' C4' . . 110.79(19) ?
    C2' C3' C4' . . 109.92(19) ?
    O3' C3' C5' . . 109.48(19) ?
    C2' C3' C5' . . 110.59(19) ?
    C4' C3' C5' . . 110.0(2) ?
    C5 C4 C3 . . 113.54(19) ?
    C5 C4 H4A . . 108.9 ?
    C3 C4 H4A . . 108.9 ?
    C5 C4 H4B . . 108.9 ?
    C3 C4 H4B . . 108.9 ?
    H4A C4 H4B . . 107.7 ?
    C3' C4' H4'A . . 109.5 ?
    C3' C4' H4'B . . 109.5 ?
    H4'A C4' H4'B . . 109.5 ?
    C3' C4' H4'C . . 109.5 ?
    H4'A C4' H4'C . . 109.5 ?
    H4'B C4' H4'C . . 109.5 ?
    C6 C5 C4 . . 121.72(18) ?
    C6 C5 C10 . . 122.64(18) ?
    C4 C5 C10 . . 115.64(18) ?
    C3' C5' H5'A . . 109.5 ?
    C3' C5' H5'B . . 109.5 ?
    H5'A C5' H5'B . . 109.5 ?
    C3' C5' H5'C . . 109.5 ?
    H5'A C5' H5'C . . 109.5 ?
    H5'B C5' H5'C . . 109.5 ?
    C5 C6 C7 . . 124.95(18) ?
    C5 C6 H6 . . 117.5 ?
    C7 C6 H6 . . 117.5 ?
    C6 C7 C8 . . 112.33(17) ?
    C6 C7 H7A . . 109.1 ?
    C8 C7 H7A . . 109.1 ?
    C6 C7 H7B . . 109.1 ?
    C8 C7 H7B . . 109.1 ?
    H7A C7 H7B . . 107.9 ?
    C14 C8 C7 . . 110.59(16) ?
    C14 C8 C9 . . 109.85(15) ?
    C7 C8 C9 . . 108.69(16) ?
    C14 C8 H8 . . 109.2 ?
    C7 C8 H8 . . 109.2 ?
    C9 C8 H8 . . 109.2 ?
    C11 C9 C8 . . 112.38(15) ?
    C11 C9 C10 . . 112.73(15) ?
    C8 C9 C10 . . 112.47(15) ?
    C11 C9 H9 . . 106.2 ?
    C8 C9 H9 . . 106.2 ?
    C10 C9 H9 . . 106.2 ?
    C5 C10 C19 . . 109.78(19) ?
    C5 C10 C9 . . 110.59(15) ?
    C19 C10 C9 . . 111.55(18) ?
    C5 C10 C1 . . 106.57(17) ?
    C19 C10 C1 . . 110.3(2) ?
    C9 C10 C1 . . 107.97(17) ?
    C12 C11 C9 . . 113.46(15) ?
    C12 C11 H11A . . 108.9 ?
    C9 C11 H11A . . 108.9 ?
    C12 C11 H11B . . 108.9 ?
    C9 C11 H11B . . 108.9 ?
    H11A C11 H11B . . 107.7 ?
    C11 C12 C13 . . 111.36(16) ?
    C11 C12 H12A . . 109.4 ?
    C13 C12 H12A . . 109.4 ?
    C11 C12 H12B . . 109.4 ?
    C13 C12 H12B . . 109.4 ?
    H12A C12 H12B . . 108.0 ?
    C18 C13 C12 . . 111.19(16) ?
    C18 C13 C14 . . 112.56(17) ?
    C12 C13 C14 . . 106.11(14) ?
    C18 C13 C17 . . 110.35(16) ?
    C12 C13 C17 . . 116.48(16) ?
    C14 C13 C17 . . 99.58(14) ?
    C8 C14 C15 . . 118.56(17) ?
    C8 C14 C13 . . 115.10(15) ?
    C15 C14 C13 . . 104.73(15) ?
    C8 C14 H14 . . 105.8 ?
    C15 C14 H14 . . 105.8 ?
    C13 C14 H14 . . 105.8 ?
    C14 C15 C16 . . 103.90(16) ?
    C14 C15 H15A . . 111.0 ?
    C16 C15 H15A . . 111.0 ?
    C14 C15 H15B . . 111.0 ?
    C16 C15 H15B . . 111.0 ?
    H15A C15 H15B . . 109.0 ?
    C15 C16 C17 . . 106.74(15) ?
    C15 C16 H16A . . 110.4 ?
    C17 C16 H16A . . 110.4 ?
    C15 C16 H16B . . 110.4 ?
    C17 C16 H16B . . 110.4 ?
    H16A C16 H16B . . 108.6 ?
    C20 C17 C16 . . 112.98(15) ?
    C20 C17 C13 . . 117.75(14) ?
    C16 C17 C13 . . 103.26(15) ?
    C20 C17 H17 . . 107.4 ?
    C16 C17 H17 . . 107.4 ?
    C13 C17 H17 . . 107.4 ?
    C13 C18 H18A . . 109.5 ?
    C13 C18 H18B . . 109.5 ?
    H18A C18 H18B . . 109.5 ?
    C13 C18 H18C . . 109.5 ?
    H18A C18 H18C . . 109.5 ?
    H18B C18 H18C . . 109.5 ?
    C10 C19 H19A . . 109.5 ?
    C10 C19 H19B . . 109.5 ?
    H19A C19 H19B . . 109.5 ?
    C10 C19 H19C . . 109.5 ?
    H19A C19 H19C . . 109.5 ?
    H19B C19 H19C . . 109.5 ?
    C21 C20 C22 . . 110.83(17) ?
    C21 C20 C17 . . 109.05(14) ?
    C22 C20 C17 . . 114.50(15) ?
    C21 C20 H20 . . 107.4 ?
    C22 C20 H20 . . 107.4 ?
    C17 C20 H20 . . 107.4 ?
    N1' C21 C20 . . 111.20(15) ?
    N1' C21 H21A . . 109.4 ?
    C20 C21 H21A . . 109.4 ?
    N1' C21 H21B . . 109.4 ?
    C20 C21 H21B . . 109.4 ?
    H21A C21 H21B . . 108.0 ?
    C23 C22 C20 . . 115.88(16) ?
    C23 C22 H22A . . 108.3 ?
    C20 C22 H22A . . 108.3 ?
    C23 C22 H22B . . 108.3 ?
    C20 C22 H22B . . 108.3 ?
    H22A C22 H22B . . 107.4 ?
    C24B C23 C22 . . 127.3(5) ?
    C22 C23 C24 . . 107.7(2) ?
    C24B C23 H23A . . 90.1 ?
    C22 C23 H23A . . 110.2 ?
    C24 C23 H23A . . 110.2 ?
    C24B C23 H23B . . 108.0 ?
    C22 C23 H23B . . 110.2 ?
    C24 C23 H23B . . 110.2 ?
    H23A C23 H23B . . 108.5 ?
    C25 C24 C23 . . 113.1(3) ?
    C25 C24 H24A . . 109.0 ?
    C23 C24 H24A . . 109.0 ?
    C25 C24 H24B . . 109.0 ?
    C23 C24 H24B . . 109.0 ?
    H24A C24 H24B . . 107.8 ?
    C27 C25 C26 . . 112.6(5) ?
    C27 C25 C24 . . 114.2(5) ?
    C26 C25 C24 . . 112.3(3) ?
    C27 C25 H25 . . 105.6 ?
    C26 C25 H25 . . 105.6 ?
    C24 C25 H25 . . 105.6 ?
    C25 C26 H26A . . 109.5 ?
    C25 C26 H26B . . 109.5 ?
    H26A C26 H26B . . 109.5 ?
    C25 C26 H26C . . 109.5 ?
    H26A C26 H26C . . 109.5 ?
    H26B C26 H26C . . 109.5 ?
    C25 C27 H27A . . 109.5 ?
    C25 C27 H27B . . 109.5 ?
    H27A C27 H27B . . 109.5 ?
    C25 C27 H27C . . 109.5 ?
    H27A C27 H27C . . 109.5 ?
    H27B C27 H27C . . 109.5 ?
    C25B C24B C23 . . 121.4(9) ?
    C25B C24B H24B . . 107.0 ?
    C23 C24B H24B . . 107.0 ?
    C25B C24B H24A . . 107.0 ?
    C23 C24B H24A . . 107.0 ?
    H24B C24B H24A . . 106.7 ?
    C26B C25B C24B . . 107.8(12) ?
    C26B C25B C27B . . 124.9(14) ?
    C24B C25B C27B . . 107.2(17) ?
    C26B C25B H25 . . 105.1 ?
    C24B C25B H25 . . 105.1 ?
    C27B C25B H25 . . 105.1 ?
    C25B C26B H26A . . 109.5 ?
    C25B C26B H26B . . 109.5 ?
    H26A C26B H26B . . 109.5 ?
    C25B C26B H26C . . 109.5 ?
    H26A C26B H26C . . 109.5 ?
    H26B C26B H26C . . 109.5 ?
    C25B C27B H27A . . 109.5 ?
    C25B C27B H27B . . 109.5 ?
    H27A C27B H27B . . 109.5 ?
    C25B C27B H27C . . 109.5 ?
    H27A C27B H27C . . 109.5 ?
    H27B C27B H27C . . 109.5 ?
loop_
    _geom_torsion_atom_site_label_1
    _geom_torsion_atom_site_label_2
    _geom_torsion_atom_site_label_3
    _geom_torsion_atom_site_label_4
    _geom_torsion_site_symmetry_1
    _geom_torsion_site_symmetry_2
    _geom_torsion_site_symmetry_3
    _geom_torsion_site_symmetry_4
    _geom_torsion
    _geom_torsion_publ_flag
    C1' N1' N2' N3' . . . . -0.2(2) ?
    C21 N1' N2' N3' . . . . -174.88(16) ?
    N1' N2' N3' C2' . . . . 0.0(2) ?
    N2' N1' C1' C2' . . . . 0.2(2) ?
    C21 N1' C1' C2' . . . . 174.35(17) ?
    C10 C1 C2 C3 . . . . -59.8(4) ?
    N2' N3' C2' C1' . . . . 0.1(2) ?
    N2' N3' C2' C3' . . . . 179.24(18) ?
    N1' C1' C2' N3' . . . . -0.2(2) ?
    N1' C1' C2' C3' . . . . -179.2(2) ?
    C1 C2 C3 O3 . . . . 177.9(3) ?
    C1 C2 C3 C4 . . . . 54.9(4) ?
    N3' C2' C3' O3' . . . . 173.26(18) ?
    C1' C2' C3' O3' . . . . -7.8(3) ?
    N3' C2' C3' C4' . . . . -67.0(3) ?
    C1' C2' C3' C4' . . . . 111.9(3) ?
    N3' C2' C3' C5' . . . . 54.7(3) ?
    C1' C2' C3' C5' . . . . -126.4(3) ?
    O3 C3 C4 C5 . . . . -175.9(2) ?
    C2 C3 C4 C5 . . . . -51.3(3) ?
    C3 C4 C5 C6 . . . . -128.2(3) ?
    C3 C4 C5 C10 . . . . 51.2(3) ?
    C4 C5 C6 C7 . . . . -177.4(2) ?
    C10 C5 C6 C7 . . . . 3.2(4) ?
    C5 C6 C7 C8 . . . . 14.6(3) ?
    C6 C7 C8 C14 . . . . -165.92(18) ?
    C6 C7 C8 C9 . . . . -45.3(2) ?
    C14 C8 C9 C11 . . . . -48.2(2) ?
    C7 C8 C9 C11 . . . . -169.37(17) ?
    C14 C8 C9 C10 . . . . -176.74(16) ?
    C7 C8 C9 C10 . . . . 62.1(2) ?
    C6 C5 C10 C19 . . . . -111.7(3) ?
    C4 C5 C10 C19 . . . . 68.8(3) ?
    C6 C5 C10 C9 . . . . 11.8(3) ?
    C4 C5 C10 C9 . . . . -167.7(2) ?
    C6 C5 C10 C1 . . . . 128.9(2) ?
    C4 C5 C10 C1 . . . . -50.6(3) ?
    C11 C9 C10 C5 . . . . -172.73(18) ?
    C8 C9 C10 C5 . . . . -44.4(2) ?
    C11 C9 C10 C19 . . . . -50.3(3) ?
    C8 C9 C10 C19 . . . . 78.0(2) ?
    C11 C9 C10 C1 . . . . 71.0(2) ?
    C8 C9 C10 C1 . . . . -160.65(18) ?
    C2 C1 C10 C5 . . . . 55.4(3) ?
    C2 C1 C10 C19 . . . . -63.7(3) ?
    C2 C1 C10 C9 . . . . 174.2(2) ?
    C8 C9 C11 C12 . . . . 50.0(2) ?
    C10 C9 C11 C12 . . . . 178.37(18) ?
    C9 C11 C12 C13 . . . . -55.9(2) ?
    C11 C12 C13 C18 . . . . -64.8(2) ?
    C11 C12 C13 C14 . . . . 57.9(2) ?
    C11 C12 C13 C17 . . . . 167.62(16) ?
    C7 C8 C14 C15 . . . . -58.9(2) ?
    C9 C8 C14 C15 . . . . -178.86(17) ?
    C7 C8 C14 C13 . . . . 176.05(17) ?
    C9 C8 C14 C13 . . . . 56.1(2) ?
    C18 C13 C14 C8 . . . . 61.5(2) ?
    C12 C13 C14 C8 . . . . -60.4(2) ?
    C17 C13 C14 C8 . . . . 178.33(16) ?
    C18 C13 C14 C15 . . . . -70.5(2) ?
    C12 C13 C14 C15 . . . . 167.64(17) ?
    C17 C13 C14 C15 . . . . 46.35(19) ?
    C8 C14 C15 C16 . . . . -162.71(18) ?
    C13 C14 C15 C16 . . . . -32.7(2) ?
    C14 C15 C16 C17 . . . . 5.9(2) ?
    C15 C16 C17 C20 . . . . 150.76(18) ?
    C15 C16 C17 C13 . . . . 22.5(2) ?
    C18 C13 C17 C20 . . . . -48.0(2) ?
    C12 C13 C17 C20 . . . . 80.0(2) ?
    C14 C13 C17 C20 . . . . -166.57(17) ?
    C18 C13 C17 C16 . . . . 77.23(19) ?
    C12 C13 C17 C16 . . . . -154.78(16) ?
    C14 C13 C17 C16 . . . . -41.30(18) ?
    C16 C17 C20 C21 . . . . 53.8(2) ?
    C13 C17 C20 C21 . . . . 174.09(17) ?
    C16 C17 C20 C22 . . . . 178.58(17) ?
    C13 C17 C20 C22 . . . . -61.1(2) ?
    N2' N1' C21 C20 . . . . 59.8(2) ?
    C1' N1' C21 C20 . . . . -113.9(2) ?
    C22 C20 C21 N1' . . . . 49.7(2) ?
    C17 C20 C21 N1' . . . . 176.60(17) ?
    C21 C20 C22 C23 . . . . 63.9(2) ?
    C17 C20 C22 C23 . . . . -60.0(2) ?
    C20 C22 C23 C24B . . . . 157.7(7) ?
    C20 C22 C23 C24 . . . . 171.5(2) ?
    C22 C23 C24 C25 . . . . 176.0(3) ?
    C23 C24 C25 C27 . . . . -73.4(4) ?
    C23 C24 C25 C26 . . . . 56.4(5) ?
    C22 C23 C24B C25B . . . . 171.1(8) ?
    C23 C24B C25B C26B . . . . 158.2(11) ?
    C23 C24B C25B C27B . . . . -65.1(15) ?
loop_
    _geom_hbond_atom_site_label_D
    _geom_hbond_atom_site_label_H
    _geom_hbond_atom_site_label_A
    _geom_hbond_site_symmetry_A
    _geom_hbond_distance_DH
    _geom_hbond_distance_HA
    _geom_hbond_distance_DA
    _geom_hbond_angle_DHA
    O3 H3 O3' 3_556 0.84 2.00 2.811(3) 162
    O3' H3' N3' 4_445 0.84 1.97 2.810(2) 175
_shelx_hkl_file
;
  -4   0   0 1294.17   47.60
   4   0   0 1332.27   47.40
  -6   0   0   95.89    2.50
  -6   0   0   96.49    2.60
   6   0   0   94.49    2.60
   6   0   0   98.09    2.50
   6   0   0   96.39    2.70
   6   0   0   97.49    2.60
  -6   0   0   96.49    2.70
   6   0   0   95.69    2.60
  -6   0   0   96.89    2.60
  -6   0   0   94.99    2.60
   6   0   0   98.19    2.60
   6   0   0   98.99    2.70
   6   0   0   97.29    2.60
  -8   0   0  878.61   20.50
   8   0   0  894.11   20.40
   8   0   0  872.31   20.50
  -8   0   0  850.51   20.50
  -8   0   0  885.31   20.40
  -8   0   0  905.01   20.60
   8   0   0  885.21   20.60
   8   0   0  889.31   20.40
  -8   0   0  878.41   20.30
  -8   0   0  887.21   20.40
   8   0   0  874.01   20.40
   8   0   0  878.41   20.40
   8   0   0  885.11   20.30
  10   0   0  852.61   20.30
 -10   0   0  861.51   20.00
  10   0   0  866.91   20.20
  10   0   0  874.71   20.10
 -10   0   0  861.21   20.10
 -10   0   0  869.71   20.40
  10   0   0  889.11   20.20
 -10   0   0  847.62   20.20
  10   0   0  889.71   20.10
 -10   0   0  854.11   20.30
  10   0   0  881.61   20.30
 -10   0   0  845.22   20.30
  10   0   0  848.62   20.20
  12   0   0  216.38    5.80
 -12   0   0  223.28    5.70
  12   0   0  217.98    5.90
 -12   0   0  216.98    5.50
  12   0   0  209.28    5.80
  12   0   0  220.38    5.70
 -12   0   0  216.38    6.00
  12   0   0  216.78    5.60
 -12   0   0  220.98    5.70
 -12   0   0  213.58    5.80
 -12   0   0  215.18    5.90
  12   0   0  212.38    5.60
 -14   0   0    0.40    0.90
 -14   0   0    1.30    0.70
  14   0   0    1.00    0.70
 -14   0   0    1.80    0.60
  14   0   0    1.20    0.70
 -14   0   0    1.00    0.60
  14   0   0    1.20    0.80
  14   0   0    0.40    0.70
 -14   0   0    0.90    0.80
  14   0   0    1.20    0.60
 -14   0   0    1.70    0.90
  14   0   0    1.80    0.80
 -16   0   0   10.70    1.70
  16   0   0   12.60    1.40
 -16   0   0   12.80    1.50
 -16   0   0   14.00    1.80
  16   0   0   11.50    1.50
  16   0   0   11.00    1.60
 -16   0   0    9.80    1.20
 -16   0   0   12.80    1.20
  16   0   0   12.70    1.50
  16   0   0   12.70    1.80
  16   0   0   11.10    1.50
 -16   0   0   14.30    2.00
 -18   0   0  190.98    5.60
 -18   0   0  185.08    5.50
  18   0   0  189.68    5.50
  18   0   0  189.88    6.10
 -18   0   0  187.68    6.00
  18   0   0  183.88    5.70
 -18   0   0  196.18    6.20
  18   0   0  184.98    5.80
 -18   0   0  190.88    5.20
  18   0   0  186.68    5.40
 -18   0   0  190.68    5.80
  18   0   0  189.38    5.40
  20   0   0  140.49    4.80
 -20   0   0  141.09    4.30
  20   0   0  144.89    5.00
 -20   0   0  139.29    4.60
 -20   0   0  149.39    5.50
  20   0   0  139.79    4.60
 -20   0   0  150.88    5.00
 -20   0   0  139.99    4.80
  20   0   0  145.89    5.30
  20   0   0  138.39    5.00
 -20   0   0  143.29    5.20
  20   0   0  134.59    4.50
 -20   0   0  146.59    4.30
 -20   0   0  142.69    3.90
 -22   0   0   12.60    2.20
 -22   0   0   10.40    1.30
  22   0   0    7.10    1.40
  22   0   0    9.80    1.70
 -22   0   0    7.80    1.40
  22   0   0    7.90    1.90
  22   0   0   11.00    1.80
 -22   0   0   11.30    1.60
 -22   0   0    8.20    1.20
 -22   0   0   13.00    2.00
 -22   0   0    9.00    1.20
 -22   0   0   10.60    2.20
 -24   0   0   37.10    4.10
  24   0   0   31.00    3.40
 -24   0   0   33.70    2.20
 -24   0   0   33.20    2.90
  24   0   0   33.80    3.30
 -24   0   0   32.00    3.20
 -24   0   0   36.70    3.20
  24   0   0   26.90    2.90
  24   0   0   35.50    3.50
  26   0   0    4.80    2.20
  26   0   0    0.50    2.30
 -26   0   0    2.40    1.90
 -26   0   0    2.80    1.80
   3  -1   0 1108.89   40.30
  -3  -1   0 1035.20   35.40
  -3   1   0 1067.69   40.30
   3   1   0 1087.89   35.50
  -5  -1   0  543.95   12.80
  -5  -1   0  551.54   12.70
   5  -1   0  560.24   12.80
   5  -1   0  554.64   12.60
   5  -1   0  556.94   12.80
  -5  -1   0  538.35   12.70
   5  -1   0  562.14   12.80
   5  -1   0  549.35   12.80
  -5  -1   0  546.45   13.00
  -5  -1   0  550.04   12.70
  -5  -1   0  548.65   12.70
   5  -1   0  557.34   12.90
  -5  -1   0  541.25   12.60
   5  -1   0  541.65   12.80
   5  -1   0  564.84   12.70
   5   1   0  553.34   12.60
   5   1   0  544.65   12.80
   5   1   0  547.35   12.70
  -5   1   0  548.05   12.70
   5   1   0  543.55   12.70
   5   1   0  540.25   12.60
   5   1   0  553.34   12.70
  -5   1   0  548.05   12.70
  -5   1   0  556.84   12.80
  -5   1   0  532.85   12.60
  -5   1   0  551.74   12.80
   5   1   0  541.55   12.60
  -5   1   0  558.34   12.80
  -7  -1   0  172.68    4.00
   7  -1   0  166.58    4.40
   7  -1   0  173.38    4.20
  -7  -1   0  171.18    4.00
  -7  -1   0  165.88    4.60
  -7  -1   0  169.08    4.30
  -7  -1   0  173.58    4.40
   7  -1   0  177.78    4.30
   7  -1   0  173.38    4.50
   7  -1   0  172.18    4.50
  -7  -1   0  180.28    4.30
  -7  -1   0  168.68    4.20
   7  -1   0  170.88    4.40
  -7  -1   0  177.58    4.30
   7  -1   0  172.58    4.50
  -7   1   0  174.18    4.50
   7   1   0  167.58    4.30
  -7   1   0  170.58    4.30
   7   1   0  176.88    4.30
  -7   1   0  170.28    4.50
  -7   1   0  172.98    4.40
   7   1   0  170.98    4.50
   7   1   0  171.38    4.40
  -7   1   0  167.98    4.30
   7   1   0  177.38    4.30
   7   1   0  173.88    4.40
   7   1   0  171.58    4.30
   9  -1   0   58.69    2.30
   9  -1   0   60.79    2.20
  -9  -1   0   59.19    2.00
   9  -1   0   59.19    2.10
  -9  -1   0   60.69    1.90
  -9  -1   0   58.69    2.00
  -9  -1   0   56.69    2.30
   9  -1   0   60.09    1.90
  -9  -1   0   58.19    2.40
  -9  -1   0   58.39    1.60
  -9  -1   0   57.79    1.80
   9  -1   0   59.29    2.20
   9  -1   0   63.09    2.00
   9  -1   0   60.89    2.10
   9   1   0   60.39    2.00
  -9   1   0   60.69    1.90
  -9   1   0   62.79    2.00
   9   1   0   60.39    1.90
  -9   1   0   58.99    2.10
   9   1   0   56.89    2.20
  -9   1   0   64.59    2.30
  -9   1   0   60.29    2.20
   9   1   0   57.69    1.90
   9   1   0   56.19    2.00
   9   1   0   61.39    2.20
  -9   1   0   56.09    2.00
   9   1   0   61.39    2.10
  11  -1   0  762.22   17.80
  11  -1   0  752.92   18.10
 -11  -1   0  765.82   18.00
 -11  -1   0  754.82   17.50
 -11  -1   0  743.83   18.00
 -11  -1   0  768.92   17.90
 -11  -1   0  755.32   18.30
  11  -1   0  749.73   18.30
  11  -1   0  777.72   18.20
  11  -1   0  786.12   18.10
 -11  -1   0  792.92   18.20
  11  -1   0  790.92   17.90
 -11  -1   0  748.43   17.80
  11  -1   0  781.52   18.30
  11  -1   0  774.72   18.10
  11   1   0  759.12   17.90
 -11   1   0  789.92   17.90
  11   1   0  760.72   18.00
 -11   1   0  776.12   18.30
 -11   1   0  744.73   17.90
  11   1   0  771.92   18.10
  11   1   0  760.52   18.10
  11   1   0  749.92   17.90
 -11   1   0  780.52   18.00
 -11   1   0  752.92   18.10
  11   1   0  771.92   17.80
 -11   1   0  746.53   17.90
  11   1   0  760.12   17.90
  13  -1   0   30.30    1.50
  13  -1   0   31.80    1.70
 -13  -1   0   29.90    1.50
 -13  -1   0   30.20    1.00
 -13  -1   0   31.30    1.30
 -13  -1   0   29.20    1.60
 -13  -1   0   29.90    2.00
  13  -1   0   33.30    1.90
  13  -1   0   29.80    1.50
 -13  -1   0   34.10    1.90
 -13  -1   0   25.90    1.90
  13  -1   0   29.40    1.70
  13  -1   0   31.90    1.70
  13   1   0   28.90    1.80
  13   1   0   29.70    1.50
  13   1   0   31.60    1.80
 -13   1   0   29.80    1.40
 -13   1   0   32.00    2.00
  13   1   0   31.50    1.60
 -13   1   0   32.60    1.70
 -13   1   0   31.30    1.70
 -13   1   0   29.80    1.80
 -13   1   0   31.60    1.70
  13   1   0   28.70    1.70
  13   1   0   31.20    1.80
 -15  -1   0    9.90    1.30
 -15  -1   0    8.10    1.40
  15  -1   0    7.90    1.30
  15  -1   0    9.50    1.30
 -15  -1   0    7.10    0.80
 -15  -1   0    8.50    1.00
  15  -1   0    6.50    1.00
  15  -1   0    6.00    1.00
 -15  -1   0    5.80    1.40
  15  -1   0    8.70    1.10
 -15  -1   0    7.40    0.70
 -15  -1   0    7.80    1.00
  15  -1   0    9.80    1.30
 -15   1   0    6.70    0.90
 -15   1   0    9.20    1.40
 -15   1   0    8.80    1.30
  15   1   0    7.50    1.40
  15   1   0    6.30    1.00
 -15   1   0    5.40    0.90
  15   1   0    9.10    1.30
  15   1   0    7.10    1.20
 -15   1   0    9.20    1.40
  15   1   0    6.80    1.00
 -15   1   0    6.90    1.00
  15   1   0    7.20    0.90
 -15   1   0    8.50    1.10
 -17  -1   0  151.58    4.50
 -17  -1   0  151.68    4.50
  17  -1   0  150.58    4.80
 -17  -1   0  143.29    3.70
 -17  -1   0  145.39    4.60
  17  -1   0  151.68    4.80
  17  -1   0  142.59    4.70
 -17  -1   0  149.99    5.00
 -17  -1   0  146.19    5.10
  17  -1   0  143.49    4.60
  17  -1   0  145.79    4.40
 -17  -1   0  145.49    4.10
  17  -1   0  152.98    5.00
 -17   1   0  147.69    4.30
 -17   1   0  151.78    5.20
  17   1   0  146.09    4.90
 -17   1   0  145.79    4.70
 -17   1   0  146.59    4.60
  17   1   0  143.79    4.30
 -17   1   0  152.78    4.60
  17   1   0  149.49    4.70
  17   1   0  140.99    4.60
 -17   1   0  143.99    4.80
 -17   1   0  145.39    3.80
  17   1   0  131.89    5.70
  17   1   0  146.99    4.60
 -19  -1   0   42.30    3.00
 -19  -1   0   43.90    3.00
 -19  -1   0   41.70    2.00
  19  -1   0   42.70    2.90
 -19  -1   0   42.90    2.30
 -19  -1   0   41.00    1.50
  19  -1   0   42.80    2.70
  19  -1   0   41.70    2.40
  19  -1   0   44.50    2.70
  19  -1   0   42.10    2.20
 -19  -1   0   44.40    1.90
 -19  -1   0   41.80    2.40
 -19  -1   0   42.00    2.50
  19  -1   0   45.10    2.80
 -19  -1   0   43.70    2.60
 -19   1   0   37.30    2.60
 -19   1   0   46.80    2.70
  19   1   0   45.90    2.60
  19   1   0   39.30    2.30
  19   1   0   39.40    2.70
 -19   1   0   42.20    2.40
 -19   1   0   43.90    2.80
 -19   1   0   44.40    3.10
  19   1   0   41.20    2.60
  19   1   0   41.80    2.30
  19   1   0   41.00    2.60
 -19   1   0   44.00    1.60
 -19   1   0   46.10    2.20
 -21  -1   0   11.40    1.50
  21  -1   0   12.90    2.00
  21  -1   0   11.10    1.60
 -21  -1   0   17.70    1.50
 -21  -1   0   14.10    1.60
 -21  -1   0   19.90    2.80
 -21  -1   0   14.00    2.20
 -21  -1   0   12.70    1.70
 -21  -1   0   13.90    1.60
  21  -1   0   11.00    1.80
  21  -1   0   16.80    2.40
 -21  -1   0   11.70    1.90
  21  -1   0   19.00    2.40
 -21  -1   0   12.90    1.00
 -21   1   0   17.20    2.20
  21   1   0   17.10    2.10
  21   1   0   16.70    2.60
  21   1   0   12.90    1.50
  21   1   0   17.90    2.30
 -21   1   0   15.10    2.50
  21   1   0   15.80    2.20
 -21   1   0   17.50    1.90
 -21   1   0   12.50    1.40
 -21   1   0   11.30    2.00
 -21   1   0   15.00    2.20
 -21   1   0   15.40    1.70
  21   1   0   12.80    1.70
  21   1   0   13.50    1.90
  23  -1   0    8.30    2.10
  23  -1   0    2.90    1.50
 -23  -1   0    9.30    1.70
 -23  -1   0    7.20    0.80
 -23  -1   0   10.60    2.30
  23  -1   0    9.30    2.20
 -23  -1   0    6.50    2.10
  23  -1   0    5.70    1.70
 -23  -1   0    5.00    1.20
 -23  -1   0    7.30    1.50
 -23  -1   0   12.20    1.50
 -23   1   0    4.40    1.50
  23   1   0    9.10    1.80
  23   1   0    7.80    1.90
 -23   1   0   10.60    1.50
 -23   1   0    8.00    2.00
 -23   1   0    7.50    2.10
  23   1   0    9.30    2.00
  23   1   0    6.90    1.50
 -23   1   0    6.80    1.40
  25  -1   0   57.19    4.50
  25  -1   0   53.19    4.00
  25  -1   0   52.59    4.40
 -25  -1   0   50.29    3.40
 -25  -1   0   54.49    3.70
  25   1   0   51.69    3.90
 -25   1   0   59.09    4.00
 -25   1   0   59.69    3.10
 -25   1   0   48.20    4.70
  25   1   0   44.60    3.40
  25   1   0   48.60    4.10
  25   1   0   57.09    4.00
 -25   1   0   51.89    3.60
   0  -2   0 9999.00  231.18
   2  -2   0 3957.20  105.29
   2   2   0 5079.19  105.49
  -2   2   0 3890.81  115.99
   4  -2   0  498.25   11.50
  -4  -2   0  496.15   11.40
   4  -2   0  491.45   11.70
   4  -2   0  482.95   11.40
  -4  -2   0  501.05   11.30
  -4  -2   0  474.55   11.70
  -4  -2   0  464.55   11.40
   4  -2   0  498.75   11.50
   4  -2   0  491.95   11.50
  -4  -2   0  505.15   11.30
   4  -2   0  500.95   11.30
   4  -2   0  500.05   11.40
   4  -2   0  499.15   11.50
  -4  -2   0  486.15   11.20
   4   2   0  491.55   11.40
   4   2   0  478.95   11.60
  -4   2   0  488.05   11.40
   4   2   0  504.95   11.30
  -4   2   0  497.25   11.50
   4   2   0  487.55   11.30
  -4   2   0  489.95   11.40
   4   2   0  491.85   11.30
  -4   2   0  497.55   11.50
  -4   2   0  492.15   11.60
   4   2   0  502.75   11.30
   4   2   0  499.75   11.30
  -4   2   0  484.85   11.50
   6  -2   0  800.62   17.70
  -6  -2   0  755.92   17.50
   6  -2   0  762.12   17.70
   6  -2   0  764.82   17.80
   6  -2   0  754.52   17.70
   6  -2   0  747.73   17.90
   6  -2   0  782.42   17.60
  -6  -2   0  767.32   17.50
  -6  -2   0  742.03   18.00
   6  -2   0  783.22   17.80
   6  -2   0  759.32   17.80
  -6  -2   0  762.22   17.70
  -6   2   0  760.22   17.50
   6   2   0  748.73   17.40
  -6   2   0  755.72   17.60
  -6   2   0  756.92   17.50
   6   2   0  745.73   17.30
  -6   2   0  759.12   17.60
   6   2   0  735.83   17.40
   6   2   0  754.92   17.70
   6   2   0  775.82   17.30
  -6   2   0  760.02   17.20
   6   2   0  748.63   17.40
  -6   2   0  766.82   17.50
   8  -2   0  238.78    6.00
  -8  -2   0  232.28    5.70
  -8  -2   0  220.68    6.20
   8  -2   0  231.78    6.00
   8  -2   0  235.18    6.00
   8  -2   0  233.08    5.90
   8  -2   0  236.08    5.80
   8  -2   0  234.48    5.90
  -8  -2   0  235.58    5.60
  -8  -2   0  229.18    5.50
  -8  -2   0  215.18    5.40
   8  -2   0  242.18    5.70
   8  -2   0  230.78    6.10
  -8  -2   0  233.18    5.80
   8   2   0  232.58    5.70
   8   2   0  235.58    5.70
  -8   2   0  231.08    6.00
   8   2   0  225.68    5.70
  -8   2   0  237.18    6.10
  -8   2   0  233.08    5.60
  -8   2   0  233.28    5.80
  -8   2   0  232.08    5.80
   8   2   0  232.08    5.80
  -8   2   0  233.48    5.90
   8   2   0  230.48    5.70
   8   2   0  233.18    5.80
   8   2   0  228.98    6.10
  10  -2   0  404.26    9.30
 -10  -2   0  381.66    9.90
  10  -2   0  394.86    9.70
 -10  -2   0  379.96    8.90
 -10  -2   0  379.36    9.40
 -10  -2   0  384.16    9.50
  10  -2   0  389.66    9.50
 -10  -2   0  384.36    9.30
 -10  -2   0  388.76    9.30
  10  -2   0  396.66    9.60
  10  -2   0  382.46    9.60
  10  -2   0  394.76    9.50
 -10  -2   0  381.86    9.10
  10   2   0  371.06    9.30
 -10   2   0  383.56    9.40
 -10   2   0  388.06    9.30
 -10   2   0  384.76    9.20
 -10   2   0  382.86    9.40
  10   2   0  390.46    9.20
  10   2   0  372.16    9.40
  10   2   0  378.16    9.40
  10   2   0  386.66    9.20
  10   2   0  381.16    9.60
 -10   2   0  377.76    9.60
 -10   2   0  388.16    9.60
  10   2   0  391.16    9.20
  12  -2   0  433.86   10.90
  12  -2   0  448.96   10.80
  12  -2   0  448.86   10.80
  12  -2   0  446.36   11.10
 -12  -2   0  428.66   10.30
 -12  -2   0  445.56   10.60
 -12  -2   0  430.26   10.10
  12  -2   0  442.76   10.90
 -12  -2   0  447.96   10.90
 -12  -2   0  441.06   11.30
 -12  -2   0  427.16   10.70
 -12   2   0  432.06   10.70
  12   2   0  439.76   10.90
 -12   2   0  428.06   10.90
 -12   2   0  446.86   10.80
  12   2   0  435.06   10.50
  12   2   0  446.86   10.80
  12   2   0  429.06   10.60
  12   2   0  438.26   10.50
 -12   2   0  423.46   10.50
 -12   2   0  442.56   11.00
  12   2   0  423.36   10.60
  14  -2   0   17.30    1.60
 -14  -2   0   19.10    1.70
 -14  -2   0   15.60    1.30
  14  -2   0   18.50    1.70
 -14  -2   0   16.40    1.30
 -14  -2   0   18.50    1.40
 -14  -2   0   16.40    0.70
 -14  -2   0   14.50    1.00
 -14  -2   0   16.80    2.00
  14  -2   0   14.00    1.50
  14  -2   0   16.30    1.60
  14  -2   0   15.50    1.30
  14  -2   0   15.70    1.80
  14   2   0   15.50    1.60
  14   2   0   15.40    1.30
 -14   2   0   16.80    1.40
 -14   2   0   16.00    1.70
 -14   2   0   14.20    1.40
  14   2   0   14.30    1.60
 -14   2   0   18.20    1.60
  14   2   0   15.50    1.40
 -14   2   0   17.40    1.90
  14   2   0   15.40    1.30
 -14   2   0   15.50    1.30
  14   2   0   16.80    1.40
 -14   2   0   16.20    1.10
  16  -2   0   99.19    3.40
  16  -2   0   99.19    3.60
 -16  -2   0   98.19    3.40
  16  -2   0   96.79    3.60
 -16  -2   0   94.19    4.00
 -16  -2   0   96.59    3.20
  16  -2   0   99.99    3.60
 -16  -2   0   94.69    2.50
 -16  -2   0   99.49    3.20
  16  -2   0   96.49    3.20
  16  -2   0  102.29    3.90
 -16  -2   0   96.19    3.70
 -16   2   0   99.79    3.40
 -16   2   0   92.39    3.70
  16   2   0   97.09    3.60
 -16   2   0  101.19    3.20
  16   2   0   94.29    3.10
 -16   2   0   94.89    2.80
 -16   2   0   93.89    3.40
  16   2   0   94.29    3.30
  16   2   0   90.79    3.30
 -16   2   0   92.09    3.30
 -16   2   0   95.29    3.90
  16   2   0   94.99    3.50
  16   2   0   92.99    3.10
 -18  -2   0    8.40    1.20
 -18  -2   0    7.20    1.40
  18  -2   0    7.10    1.10
  18  -2   0    7.70    1.30
  18  -2   0    8.00    1.30
 -18  -2   0   11.10    2.00
  18  -2   0   10.70    1.70
 -18  -2   0   10.90    1.50
  18  -2   0    9.10    1.80
 -18  -2   0    9.20    0.70
  18  -2   0    7.80    1.20
 -18  -2   0    9.70    1.20
  18   2   0    6.70    1.40
  18   2   0    9.70    1.30
 -18   2   0    9.20    1.10
 -18   2   0    8.20    1.20
  18   2   0    6.60    1.10
  18   2   0   11.00    1.50
 -18   2   0    7.10    1.50
 -18   2   0   10.30    1.70
 -18   2   0   10.90    1.50
 -18   2   0    7.40    1.10
  18   2   0    8.50    1.10
  18   2   0   11.80    1.60
 -20  -2   0   13.10    1.40
  20  -2   0   14.90    1.80
 -20  -2   0   11.80    1.80
  20  -2   0   12.80    1.50
 -20  -2   0   13.60    4.10
  20  -2   0   15.20    2.30
  20  -2   0   12.80    1.80
 -20  -2   0   16.70    1.70
  20  -2   0   16.30    2.20
  20  -2   0   11.90    1.40
 -20  -2   0   13.10    1.40
 -20  -2   0   14.70    1.80
  20  -2   0   14.70    2.30
 -20   2   0   15.70    1.70
  20   2   0   11.60    1.40
 -20   2   0   14.90    2.40
 -20   2   0   15.80    1.70
  20   2   0   14.30    1.80
 -20   2   0   13.40    1.80
 -20   2   0   13.40    1.50
  20   2   0   12.10    1.60
 -20   2   0   11.70    1.20
 -20   2   0   13.80    2.30
  20   2   0   13.10    1.80
 -20   2   0   14.00    1.60
  20   2   0   15.60    2.20
  20   2   0   13.70    2.20
 -22  -2   0   -0.20    0.90
  22  -2   0   -3.50    1.50
  22  -2   0   -0.70    1.70
 -22  -2   0   -0.80    1.50
  22  -2   0    2.20    1.80
 -22  -2   0    0.70    1.30
 -22  -2   0   -0.70    1.90
  22  -2   0   -2.40    1.30
 -22   2   0    1.40    1.20
 -22   2   0   -0.90    0.70
  22   2   0   -1.70    1.10
  22   2   0    0.10    1.40
 -22   2   0   -1.40    1.60
 -22   2   0   -2.80    1.20
  22   2   0    0.40    1.50
  22   2   0   -1.60    1.20
  22   2   0    1.40    1.60
 -22   2   0   -1.00    1.30
 -22   2   0    1.60    1.70
 -24  -2   0   19.40    2.30
  24  -2   0   14.00    2.40
  24  -2   0   17.00    2.30
 -24  -2   0   14.00    2.70
  24  -2   0   19.70    2.80
 -24  -2   0   13.90    1.50
 -24  -2   0   16.50    2.10
 -24   2   0   12.80    2.10
 -24   2   0   22.10    3.30
  24   2   0   10.10    1.80
  24   2   0   13.00    2.40
 -24   2   0   15.80    1.90
  24   2   0   19.70    2.90
  24   2   0   13.10    2.20
 -24   2   0   16.20    2.80
 -26  -2   0   19.10    2.60
  26  -2   0   19.40    3.20
 -26  -2   0   25.30    2.90
  26  -2   0   27.20    3.40
 -26   2   0   30.70    4.00
 -26   2   0   19.70    2.60
  26   2   0   17.30    2.60
 -26   2   0   22.50    3.50
   1  -3   0 1099.99   25.50
  -1  -3   0 1113.99   25.40
   1   3   0 1102.79   25.30
   1   3   0 1111.39   25.50
  -1   3   0 1109.99   25.50
  -3  -3   0 1030.80   23.80
   3  -3   0 1024.40   23.40
   3  -3   0 1052.99   23.80
   3  -3   0  958.40   23.80
   3  -3   0 1050.09   23.50
   3   3   0  982.50   23.10
  -3   3   0 1031.70   23.30
  -3   3   0 1019.60   23.10
  -3   3   0 1000.10   23.10
  -3   3   0 1008.80   23.00
  -3   3   0  987.90   23.00
   3   3   0  996.10   23.20
   5  -3   0  715.33   16.00
   5  -3   0  690.03   16.00
   5  -3   0  685.23   15.90
   5  -3   0  672.33   15.90
   5  -3   0  704.23   15.70
  -5  -3   0  697.03   15.70
  -5  -3   0  679.13   15.80
   5  -3   0  694.83   16.10
  -5  -3   0  651.73   16.30
  -5  -3   0  674.43   15.90
   5  -3   0  683.93   16.30
  -5   3   0  657.43   15.50
   5   3   0  661.63   15.30
   5   3   0  660.73   15.40
  -5   3   0  675.03   15.50
  -5   3   0  676.93   15.70
  -5   3   0  678.53   15.60
   5   3   0  647.84   15.40
   5   3   0  659.03   15.90
   5   3   0  681.43   15.50
  -5   3   0  685.13   15.60
  -5   3   0  675.03   15.90
   5   3   0  681.13   15.40
  -5   3   0  680.13   15.60
   7  -3   0  388.36    9.20
   7  -3   0  375.76    9.60
  -7  -3   0  365.76    9.60
  -7  -3   0  390.86    9.10
   7  -3   0  387.86    9.30
   7  -3   0  386.36    9.00
   7  -3   0  379.96    9.20
  -7  -3   0  379.06    8.90
  -7  -3   0  374.86    8.90
   7  -3   0  396.76    9.40
  -7  -3   0  371.56    9.10
   7  -3   0  390.16    9.20
  -7  -3   0  373.26    8.80
  -7   3   0  385.66    9.10
   7   3   0  381.06    8.80
   7   3   0  381.26    9.00
   7   3   0  371.16    8.80
   7   3   0  380.86    9.40
   7   3   0  369.36    9.00
   7   3   0  372.26    8.80
  -7   3   0  381.56    9.10
  -7   3   0  385.06    9.20
   7   3   0  376.56    8.80
   7   3   0  367.46    8.60
  -7   3   0  382.66    9.30
  -7   3   0  371.16    9.30
   7   3   0  377.26    9.00
  -7   3   0  383.46    9.10
  -9  -3   0  478.55   11.50
   9  -3   0  492.45   11.90
   9  -3   0  506.85   11.60
   9  -3   0  501.95   12.20
  -9  -3   0  467.45   11.30
   9  -3   0  515.15   11.90
   9  -3   0  496.45   12.00
  -9  -3   0  492.55   11.80
  -9  -3   0  492.75   11.40
  -9  -3   0  495.25   11.80
   9  -3   0  513.65   12.00
   9  -3   0  501.75   11.90
  -9  -3   0  478.45   11.40
  -9  -3   0  474.35   12.30
  -9   3   0  496.65   11.60
  -9   3   0  488.85   11.80
  -9   3   0  473.25   11.10
   9   3   0  474.45   11.30
  -9   3   0  497.55   11.60
  -9   3   0  476.55   11.80
   9   3   0  467.65   11.30
  -9   3   0  478.95   11.50
  -9   3   0  495.75   11.50
   9   3   0  480.95   11.80
   9   3   0  476.95   11.40
   9   3   0  482.05   11.30
   9   3   0  458.95   11.40
  11  -3   0   35.40    1.80
 -11  -3   0   37.30    1.70
 -11  -3   0   35.20    1.20
  11  -3   0   36.80    1.50
  11  -3   0   35.10    1.80
  11  -3   0   35.30    1.90
  11  -3   0   42.10    1.80
 -11  -3   0   36.00    1.30
  11  -3   0   40.30    2.00
 -11  -3   0   32.20    1.10
  11  -3   0   37.80    2.10
 -11  -3   0   34.00    2.20
 -11   3   0   37.30    1.80
  11   3   0   33.90    1.50
 -11   3   0   34.40    2.00
  11   3   0   38.00    1.70
 -11   3   0   37.00    1.40
 -11   3   0   38.10    2.00
 -11   3   0   36.90    1.70
  11   3   0   35.50    2.00
 -11   3   0   36.50    1.60
  11   3   0   35.10    1.50
  11   3   0   35.20    1.60
  11   3   0   34.40    1.40
 -11   3   0   31.00    1.80
  13  -3   0  324.57    8.50
 -13  -3   0  321.47    8.90
 -13  -3   0  322.57    7.90
  13  -3   0  327.77    8.80
  13  -3   0  326.87    8.50
  13  -3   0  331.77    8.70
 -13  -3   0  323.17    8.00
  13  -3   0  325.27    8.00
 -13  -3   0  319.77    8.20
 -13  -3   0  315.67    8.40
  13  -3   0  336.57    8.40
 -13  -3   0  313.87    7.70
  13   3   0  324.67    7.90
 -13   3   0  315.87    8.50
 -13   3   0  315.97    7.90
  13   3   0  326.77    8.20
 -13   3   0  315.07    8.60
  13   3   0  311.37    8.00
 -13   3   0  321.17    8.30
 -13   3   0  322.67    7.90
 -13   3   0  320.97    8.10
  13   3   0  320.47    8.00
  13   3   0  316.87    8.50
 -13   3   0  322.37    8.20
  13   3   0  323.57    7.90
  15  -3   0  143.79    4.80
  15  -3   0  143.39    4.90
 -15  -3   0  141.29    4.00
 -15  -3   0  139.89    4.00
  15  -3   0  146.29    4.50
 -15  -3   0  144.89    4.40
  15  -3   0  144.69    4.40
 -15  -3   0  141.59    4.50
  15  -3   0  145.09    4.60
 -15  -3   0  143.39    5.10
 -15  -3   0  138.39    3.70
  15  -3   0  144.49    4.10
  15  -3   0  147.19    4.60
  15   3   0  138.49    4.00
 -15   3   0  143.09    4.40
 -15   3   0  143.09    4.80
  15   3   0  133.89    4.20
  15   3   0  145.99    4.30
  15   3   0  142.09    4.40
 -15   3   0  140.39    4.20
  15   3   0  145.69    4.60
 -15   3   0  137.89    4.00
 -15   3   0  142.89    4.40
  15   3   0  138.89    4.10
 -15   3   0  141.19    4.00
 -15   3   0  139.79    4.80
 -17  -3   0    7.50    0.80
  17  -3   0    6.20    1.10
 -17  -3   0    7.40    1.70
  17  -3   0    6.80    1.50
 -17  -3   0    7.50    1.30
 -17  -3   0    5.50    1.40
 -17  -3   0    7.80    1.00
  17  -3   0    6.90    1.30
 -17  -3   0    8.20    1.00
  17  -3   0    7.80    1.50
  17  -3   0    8.20    1.60
  17  -3   0    6.00    1.30
  17  -3   0    7.10    1.10
 -17   3   0    5.00    1.70
  17   3   0    6.00    1.20
  17   3   0    6.20    1.00
 -17   3   0    9.40    1.30
 -17   3   0    6.50    1.00
 -17   3   0    7.90    1.50
  17   3   0    8.10    1.30
 -17   3   0    6.30    1.60
 -17   3   0    6.80    1.10
 -17   3   0    7.20    0.90
  17   3   0    8.00    1.50
  17   3   0    7.90    1.00
  17   3   0    7.00    1.20
  19  -3   0    2.00    1.40
  19  -3   0    3.20    1.30
 -19  -3   0    0.80    1.20
  19  -3   0    0.60    1.10
 -19  -3   0    1.10    1.10
 -19  -3   0    1.80    0.90
 -19  -3   0    0.20    0.60
 -19  -3   0    1.50    1.60
 -19  -3   0    1.00    0.80
  19  -3   0    1.70    1.00
  19  -3   0    3.20    1.30
  19  -3   0    1.10    1.50
  19  -3   0    3.10    1.60
 -19   3   0    2.30    0.80
 -19   3   0    0.10    1.10
 -19   3   0    3.50    1.20
  19   3   0    2.60    1.00
  19   3   0    1.10    0.90
 -19   3   0    1.60    1.40
 -19   3   0    1.30    1.10
  19   3   0    0.30    1.20
  19   3   0    1.00    1.20
 -19   3   0    0.50    1.20
 -19   3   0    1.80    1.00
  19   3   0    0.70    1.30
  19   3   0    1.30    1.40
  21  -3   0   36.10    3.30
 -21  -3   0   42.50    3.60
  21  -3   0   40.40    3.20
  21  -3   0   45.60    3.40
 -21  -3   0   43.20    2.80
 -21  -3   0   38.90    2.20
 -21  -3   0   41.20    1.90
  21  -3   0   39.50    3.00
  21  -3   0   41.20    3.40
  21  -3   0   35.60    2.70
 -21  -3   0   42.60    3.20
 -21   3   0   42.10    2.80
  21   3   0   41.70    2.40
  21   3   0   40.80    3.10
  21   3   0   40.40    3.00
 -21   3   0   38.50    2.00
 -21   3   0   40.00    2.80
 -21   3   0   41.30    3.70
  21   3   0   42.40    2.90
 -21   3   0   39.50    2.80
 -21   3   0   44.00    3.30
  21   3   0   36.40    2.60
  21   3   0   42.50    2.80
 -23  -3   0   36.30    2.00
  23  -3   0   39.80    3.90
  23  -3   0   42.30    3.50
 -23  -3   0   41.60    3.60
 -23  -3   0   46.70    3.30
 -23  -3   0   45.70    4.30
 -23  -3   0   43.00    2.50
  23  -3   0   46.80    3.90
 -23   3   0   39.00    4.10
  23   3   0   45.90    3.40
  23   3   0   41.90    3.00
  23   3   0   35.70    2.70
 -23   3   0   41.20    3.50
 -23   3   0   43.60    3.70
 -23   3   0   39.70    3.10
 -23   3   0   32.80    3.10
 -23   3   0   37.20    2.60
  23   3   0   38.50    3.50
  25  -3   0   18.50    2.60
 -25  -3   0   24.20    2.50
 -25  -3   0   20.50    2.40
  25  -3   0   21.10    3.10
  25  -3   0   18.80    3.10
  25   3   0   22.60    2.70
 -25   3   0   24.30    3.20
 -25   3   0   24.10    3.90
 -25   3   0   26.50    3.10
 -25   3   0   17.80    3.10
  25   3   0   20.10    2.80
   0  -4   0  182.68    4.40
   0  -4   0  178.28    4.20
   0  -4   0  191.98    4.70
   0  -4   0  179.98    4.80
   0  -4   0  172.88    4.60
   0  -4   0  179.28    4.30
   0   4   0  173.88    4.40
   0   4   0  172.38    4.60
   0   4   0  174.58    4.40
   0   4   0  168.68    4.10
   0   4   0  178.48    4.40
   0   4   0  175.98    4.50
   0   4   0  171.08    4.80
   0   4   0  173.68    4.50
   0   4   0  171.48    4.50
   0   4   0  179.08    4.10
   2  -4   0 1536.65   35.40
   2   4   0 1505.85   34.50
  -2   4   0 1513.65   34.40
  -2   4   0 1557.74   34.30
   2   4   0 1494.85   34.20
   2   4   0 1474.55   34.30
  -2   4   0 1471.75   34.60
   2   4   0 1477.75   34.40
  -4  -4   0   77.99    2.80
   4  -4   0   75.59    2.80
   4  -4   0   84.19    2.00
   4  -4   0   82.59    2.50
  -4  -4   0   81.69    2.40
   4  -4   0   81.79    2.20
   4  -4   0   85.19    2.50
   4  -4   0   81.69    2.30
   4  -4   0   80.19    2.50
  -4  -4   0   82.79    2.40
   4   4   0   82.29    2.30
  -4   4   0   75.69    2.20
   4   4   0   80.69    2.30
  -4   4   0   80.79    2.70
  -4   4   0   81.39    2.20
  -4   4   0   82.79    2.50
   4   4   0   85.59    2.50
  -4   4   0   79.89    2.60
  -4   4   0   82.09    2.30
  -4   4   0   79.29    2.30
   4   4   0   78.99    2.70
  -4   4   0   78.79    2.40
   4   4   0   78.89    2.50
  -4   4   0   82.39    2.30
   4   4   0   77.99    2.30
  -6  -4   0   53.09    2.40
   6  -4   0   63.29    2.10
  -6  -4   0   57.89    1.90
   6  -4   0   61.29    2.10
  -6  -4   0   57.59    1.70
   6  -4   0   60.79    2.00
  -6  -4   0   56.49    1.50
   6  -4   0   62.39    1.70
  -6  -4   0   59.29    2.00
   6  -4   0   58.59    2.40
   6  -4   0   60.39    2.20
   6  -4   0   59.29    1.90
   6   4   0   57.99    1.90
  -6   4   0   57.19    1.90
   6   4   0   51.59    1.50
   6   4   0   55.09    1.50
  -6   4   0   55.29    1.90
  -6   4   0   60.59    1.90
  -6   4   0   60.59    2.10
  -6   4   0   58.19    2.30
   6   4   0   54.79    1.60
  -6   4   0   58.29    1.90
  -6   4   0   59.39    2.40
   6   4   0   58.39    2.10
   6   4   0   54.69    1.70
  -6   4   0   56.99    2.10
   6   4   0   56.79    2.30
   6   4   0   58.09    1.60
   6   4   0   58.99    1.50
   8  -4   0  775.42   18.80
  -8  -4   0  783.22   18.10
   8  -4   0  799.12   18.50
   8  -4   0  792.42   18.00
   8  -4   0  787.92   18.40
  -8  -4   0  769.22   18.20
  -8  -4   0  776.52   17.80
   8  -4   0  766.02   18.30
  -8  -4   0  761.72   18.90
  -8  -4   0  775.02   18.00
   8  -4   0  793.62   18.40
   8  -4   0  779.42   18.30
   8   4   0  741.03   17.30
   8   4   0  735.63   17.40
  -8   4   0  758.12   17.70
   8   4   0  754.22   17.40
   8   4   0  762.22   18.10
  -8   4   0  752.52   17.70
  -8   4   0  775.72   17.90
  -8   4   0  778.92   17.80
  -8   4   0  760.02   18.00
   8   4   0  776.72   17.60
   8   4   0  734.53   17.20
   8   4   0  736.33   17.30
  -8   4   0  749.82   17.60
   8   4   0  750.62   17.50
  10  -4   0   58.49    1.90
  10  -4   0   55.99    2.30
  10  -4   0   50.49    2.50
 -10  -4   0   55.19    2.70
 -10  -4   0   54.79    1.80
 -10  -4   0   54.19    2.00
 -10  -4   0   54.19    1.70
 -10  -4   0   54.99    2.10
  10  -4   0   57.39    2.20
  10  -4   0   54.19    2.60
  10  -4   0   55.79    2.20
  10   4   0   55.89    1.70
  10   4   0   50.79    1.90
 -10   4   0   53.99    2.30
  10   4   0   54.59    1.80
 -10   4   0   53.89    2.10
  10   4   0   55.49    1.70
  10   4   0   55.39    1.90
  10   4   0   54.49    1.60
 -10   4   0   54.99    2.20
 -10   4   0   53.89    2.00
 -10   4   0   53.69    2.40
 -10   4   0   53.69    2.00
 -12  -4   0  239.98    6.30
 -12  -4   0  236.48    7.10
 -12  -4   0  234.98    5.90
  12  -4   0  237.88    6.50
  12  -4   0  243.88    7.00
  12  -4   0  252.87    6.80
  12  -4   0  250.57    6.60
  12  -4   0  242.28    6.40
 -12  -4   0  234.28    5.60
  12  -4   0  238.78    6.60
  12  -4   0  246.78    6.10
 -12  -4   0  229.98    6.30
 -12  -4   0  237.78    5.70
  12   4   0  229.18    6.00
 -12   4   0  238.68    6.30
 -12   4   0  237.38    6.30
 -12   4   0  235.88    6.70
  12   4   0  232.28    6.60
 -12   4   0  239.88    6.60
  12   4   0  232.58    6.10
 -12   4   0  235.38    6.20
  12   4   0  230.08    6.00
 -12   4   0  237.28    6.20
  12   4   0  227.18    5.80
  12   4   0  233.48    5.90
  14  -4   0  171.48    5.20
  14  -4   0  175.78    5.40
 -14  -4   0  170.78    4.30
 -14  -4   0  163.88    5.00
  14  -4   0  176.08    5.10
 -14  -4   0  168.68    4.90
  14  -4   0  173.38    5.20
 -14  -4   0  161.98    4.10
  14  -4   0  178.68    4.70
  14  -4   0  171.78    5.00
  14  -4   0  171.58    5.60
 -14  -4   0  166.98    5.80
 -14  -4   0  169.08    4.50
  14   4   0  167.68    4.50
 -14   4   0  172.98    5.40
 -14   4   0  163.18    4.40
 -14   4   0  172.68    5.40
 -14   4   0  171.38    4.70
  14   4   0  169.88    4.70
  14   4   0  162.68    4.70
 -14   4   0  166.98    4.80
 -14   4   0  171.68    5.00
  14   4   0  167.08    4.90
  14   4   0  161.38    5.20
 -14   4   0  171.18    5.00
  16  -4   0   27.10    1.80
 -16  -4   0   28.30    1.90
  16  -4   0   27.90    2.00
 -16  -4   0   26.00    1.10
  16  -4   0   27.20    2.50
 -16  -4   0   25.70    1.50
  16  -4   0   25.90    2.10
 -16  -4   0   24.60    2.70
  16  -4   0   27.60    2.30
  16  -4   0   29.20    2.30
  16  -4   0   27.20    2.40
 -16  -4   0   26.60    1.30
 -16   4   0   27.60    2.00
  16   4   0   26.90    2.40
  16   4   0   26.70    1.80
 -16   4   0   26.10    2.50
 -16   4   0   27.10    1.80
 -16   4   0   26.30    1.80
  16   4   0   24.30    1.70
 -16   4   0   26.50    1.50
  16   4   0   25.80    1.80
  16   4   0   26.30    2.00
 -16   4   0   25.90    2.00
 -16   4   0   26.40    2.50
  16   4   0   24.20    1.50
  18  -4   0    3.10    1.20
 -18  -4   0    4.80    1.50
 -18  -4   0    3.60    0.80
  18  -4   0    3.20    1.20
  18  -4   0    5.90    1.60
 -18  -4   0    4.40    0.60
  18  -4   0    5.30    1.80
  18  -4   0    5.10    1.40
 -18  -4   0    2.40    0.80
  18  -4   0    6.80    1.70
 -18  -4   0    3.90    1.80
  18  -4   0    2.50    1.00
 -18  -4   0    7.20    1.20
 -18   4   0    3.70    1.00
  18   4   0    4.20    1.30
 -18   4   0    5.00    1.60
  18   4   0    4.70    1.60
  18   4   0    3.60    1.00
  18   4   0    4.30    0.90
 -18   4   0    3.80    1.20
 -18   4   0    5.40    1.70
 -18   4   0    4.30    1.10
 -18   4   0    3.40    1.00
  18   4   0    4.90    1.10
  20  -4   0    0.40    1.50
  20  -4   0    1.10    1.60
  20  -4   0   -0.70    1.10
  20  -4   0    0.10    1.30
 -20  -4   0   -0.10    1.40
 -20  -4   0    0.90    1.80
 -20  -4   0    0.80    1.10
  20  -4   0   -0.30    1.40
  20  -4   0   -0.50    1.20
 -20  -4   0    1.50    0.80
  20  -4   0    0.40    1.60
 -20  -4   0    1.50    0.60
 -20   4   0   -1.50    2.80
  20   4   0    1.90    1.60
  20   4   0    0.50    0.90
  20   4   0    0.50    1.10
 -20   4   0    2.90    0.90
 -20   4   0    2.30    1.30
 -20   4   0    3.40    1.70
  20   4   0    3.00    1.40
  20   4   0    2.30    1.20
  20   4   0   -0.10    1.20
 -20   4   0    0.60    1.20
 -20   4   0    1.50    1.30
  22  -4   0   32.80    3.70
 -22  -4   0   36.30    1.70
 -22  -4   0   37.20    2.90
 -22  -4   0   36.10    4.00
 -22  -4   0   35.00    3.30
  22  -4   0   35.70    3.20
  22  -4   0   38.30    3.60
 -22  -4   0   36.60    2.10
  22   4   0   33.00    3.00
  22   4   0   38.00    3.20
  22   4   0   33.70    2.30
 -22   4   0   43.30    3.10
 -22   4   0   37.60    3.80
 -22   4   0   35.70    3.10
  22   4   0   37.50    2.90
 -22   4   0   34.30    2.10
 -22   4   0   32.10    2.90
 -22   4   0   38.30    3.40
  24  -4   0    7.30    2.50
 -24  -4   0    8.80    1.20
 -24  -4   0    7.10    1.90
  24  -4   0    6.40    2.00
  24  -4   0    8.00    2.50
 -24   4   0    7.20    1.90
 -24   4   0    3.50    2.20
 -24   4   0    5.70    1.90
  24   4   0    9.40    2.10
 -24   4   0    3.90    2.00
  24   4   0    6.50    2.10
 -24   4   0   12.30    2.60
  -1  -5   0   90.29    2.70
   1  -5   0   85.69    2.20
   1  -5   0   82.89    2.90
  -1  -5   0   83.69    2.80
   1  -5   0   83.79    2.60
   1  -5   0   86.09    2.40
   1  -5   0   87.49    2.80
  -1   5   0   76.99    3.00
  -1   5   0   83.89    2.60
  -1   5   0   83.19    2.60
  -1   5   0   86.89    2.20
   1   5   0   84.69    2.60
   1   5   0   81.49    2.80
  -1   5   0   83.69    2.00
   1   5   0   84.89    2.60
   1   5   0   81.09    2.90
  -1   5   0   81.39    2.80
   1   5   0   78.69    2.40
  -1   5   0   85.99    2.70
  -1   5   0   81.99    2.10
  -1   5   0   85.39    2.50
   1   5   0   79.49    2.50
   1   5   0   77.49    2.70
  -1   5   0   80.89    2.60
  -1   5   0   81.79    2.20
   1   5   0   82.89    2.40
  -3  -5   0 1880.81   43.20
   3  -5   0 1857.51   43.20
   3  -5   0 1877.41   42.80
   3  -5   0 1865.41   42.60
   3   5   0 1837.82   41.80
   3   5   0 1756.22   41.50
   3   5   0 1800.92   41.80
  -3   5   0 1856.01   42.00
  -3   5   0 1840.92   41.70
   3   5   0 1808.52   41.50
   5  -5   0   17.90    0.80
  -5  -5   0   19.80    1.70
   5  -5   0   20.30    1.30
   5  -5   0   22.30    1.30
   5  -5   0   21.40    1.30
   5  -5   0   20.80    1.00
  -5  -5   0   21.40    1.20
   5  -5   0   18.60    1.10
   5  -5   0   21.70    1.60
   5  -5   0   19.40    1.60
  -5   5   0   19.50    1.00
  -5   5   0   20.30    1.00
   5   5   0   20.80    1.10
  -5   5   0   19.10    1.10
  -5   5   0   19.50    1.10
  -5   5   0   19.70    1.20
  -5   5   0   19.60    1.60
  -5   5   0   22.50    1.40
   5   5   0   20.00    1.60
   5   5   0   20.80    1.10
   5   5   0   22.80    1.40
   5   5   0   19.70    1.10
  -5   5   0   22.30    1.30
  -5   5   0   19.70    1.50
   5   5   0   20.60    1.30
  -7  -5   0   69.69    1.80
   7  -5   0   76.19    2.90
   7  -5   0   73.59    2.40
   7  -5   0   70.49    3.00
   7  -5   0   72.49    2.60
   7  -5   0   72.69    2.50
  -7  -5   0   75.09    2.40
  -7  -5   0   74.49    3.10
   7  -5   0   72.29    2.30
   7  -5   0   76.39    2.00
   7  -5   0   76.39    2.60
  -7  -5   0   73.29    2.00
  -7   5   0   73.09    2.50
   7   5   0   69.79    2.00
   7   5   0   74.49    2.80
   7   5   0   70.59    1.80
  -7   5   0   70.99    2.30
  -7   5   0   71.49    2.40
  -7   5   0   70.49    2.30
  -7   5   0   69.69    2.90
   7   5   0   75.09    2.60
   7   5   0   72.59    2.20
  -7   5   0   70.19    2.50
  -7   5   0   69.19    2.70
   7   5   0   70.49    2.30
   7   5   0   73.09    2.50
  -7   5   0   70.99    2.20
   7   5   0   71.19    1.90
   7   5   0   71.49    1.90
   7   5   0   70.99    1.80
  -9  -5   0   68.89    1.80
  -9  -5   0   67.09    3.00
  -9  -5   0   68.49    2.10
   9  -5   0   71.59    2.70
   9  -5   0   69.39    2.10
   9  -5   0   69.99    3.00
   9  -5   0   68.89    2.40
  -9  -5   0   68.39    2.40
   9  -5   0   67.99    2.60
   9  -5   0   69.49    2.60
   9  -5   0   70.29    2.40
   9   5   0   68.69    1.90
   9   5   0   66.89    1.80
  -9   5   0   68.99    2.60
   9   5   0   69.09    2.60
  -9   5   0   68.99    2.40
  -9   5   0   67.29    2.50
   9   5   0   66.99    1.80
   9   5   0   68.49    2.10
   9   5   0   63.99    2.80
   9   5   0   66.39    2.10
  -9   5   0   64.59    2.30
   9   5   0   67.09    2.00
  -9   5   0   65.79    2.80
   9   5   0   66.19    2.30
  -9   5   0   70.79    2.30
 -11  -5   0   -0.20    1.00
 -11  -5   0    1.50    0.40
  11  -5   0    1.00    0.70
  11  -5   0    1.40    0.90
  11  -5   0    0.80    0.80
 -11  -5   0    1.00    0.60
  11  -5   0    0.80    0.90
  11  -5   0    1.10    0.70
 -11  -5   0    1.40    0.70
  11  -5   0    0.80    0.60
  11  -5   0    2.60    1.10
  11   5   0    1.70    0.40
 -11   5   0    1.10    0.70
  11   5   0    1.70    0.50
  11   5   0    0.50    1.10
  11   5   0    1.10    0.50
  11   5   0    1.60    0.70
  11   5   0    1.00    0.50
 -11   5   0    2.10    0.70
  11   5   0    1.60    0.60
  11   5   0    1.50    0.70
 -11   5   0    1.00    0.80
 -11   5   0    2.00    0.70
 -11   5   0    1.20    1.00
  13  -5   0   95.29    3.90
  13  -5   0  102.79    3.70
  13  -5   0  101.09    3.00
  13  -5   0  100.99    4.10
  13  -5   0  100.99    3.40
 -13  -5   0   95.99    3.20
 -13  -5   0   94.79    2.70
 -13  -5   0  103.79    4.30
 -13  -5   0   95.89    3.30
  13  -5   0  100.59    3.50
  13  -5   0  102.59    3.70
  13   5   0   96.79    3.10
 -13   5   0   97.69    3.30
  13   5   0   96.09    3.20
 -13   5   0  101.99    3.80
 -13   5   0   99.89    3.40
 -13   5   0   97.29    3.40
 -13   5   0   99.49    3.30
  13   5   0  100.69    3.90
  13   5   0   96.19    2.80
  13   5   0   98.19    3.00
  13   5   0   97.59    3.00
 -13   5   0  103.19    4.00
 -15  -5   0  112.59    3.80
  15  -5   0  117.19    4.10
  15  -5   0  113.29    4.10
  15  -5   0  117.29    4.30
  15  -5   0  118.29    4.60
  15  -5   0  106.89    3.80
 -15  -5   0  103.59    3.10
 -15  -5   0  104.49    3.70
  15  -5   0  112.59    4.00
  15  -5   0  111.19    3.40
 -15  -5   0  107.59    4.70
  15   5   0  101.69    3.10
  15   5   0  107.49    3.50
  15   5   0  105.89    3.50
  15   5   0  110.19    4.30
 -15   5   0  110.89    4.30
 -15   5   0  111.19    3.80
 -15   5   0  110.39    4.30
  15   5   0  102.39    3.30
 -15   5   0  113.19    3.70
 -15   5   0  111.39    3.80
 -15   5   0  117.49    3.70
  15   5   0  109.99    3.70
 -17  -5   0   61.19    2.90
 -17  -5   0   63.39    2.90
 -17  -5   0   57.49    2.20
  17  -5   0   65.19    3.30
  17  -5   0   68.89    3.50
  17  -5   0   63.09    3.30
  17  -5   0   62.09    3.10
 -17  -5   0   70.19    4.10
  17  -5   0   64.49    3.80
  17  -5   0   58.49    2.50
  17  -5   0   64.19    2.90
  17   5   0   65.09    2.60
 -17   5   0   60.89    2.80
 -17   5   0   57.29    3.00
 -17   5   0   61.79    3.60
 -17   5   0   61.09    2.70
  17   5   0   57.79    2.50
  17   5   0   62.19    2.80
 -17   5   0   62.89    3.60
  17   5   0   61.19    2.30
 -17   5   0   60.89    2.90
  17   5   0   66.39    3.40
  19  -5   0   16.90    2.40
 -19  -5   0   17.10    2.30
  19  -5   0   16.40    2.20
  19  -5   0   17.20    2.20
  19  -5   0   18.60    2.70
  19  -5   0   14.80    1.90
 -19  -5   0   17.80    2.70
  19  -5   0   20.10    2.40
 -19  -5   0   17.90    1.90
  19  -5   0   13.60    1.90
  19   5   0   19.90    2.90
  19   5   0   14.10    1.80
 -19   5   0   15.50    1.80
 -19   5   0   20.40    2.90
 -19   5   0   21.20    2.50
 -19   5   0   16.40    2.30
 -19   5   0   17.10    2.30
  19   5   0   17.80    1.50
  19   5   0   17.10    2.30
  19   5   0   21.40    2.00
 -19   5   0   15.60    1.90
 -21  -5   0    8.50    1.70
  21  -5   0   11.10    1.90
  21  -5   0    8.00    2.00
 -21  -5   0   11.70    2.80
  21  -5   0   10.90    2.40
  21  -5   0    8.50    2.20
 -21  -5   0    9.40    1.80
 -21   5   0   10.50    2.30
  21   5   0   11.00    1.70
  21   5   0    7.70    1.50
  21   5   0    8.80    1.80
 -21   5   0    9.00    2.30
 -21   5   0    6.90    1.70
 -21   5   0    9.20    1.40
  21   5   0    7.40    1.20
  21   5   0   10.70    1.70
 -21   5   0   10.20    1.90
 -21   5   0    8.80    1.80
  23  -5   0   13.00    2.70
  23  -5   0   16.70    2.30
 -23  -5   0   11.90    2.10
  23  -5   0   16.00    2.80
 -23   5   0   13.00    2.10
 -23   5   0   11.70    2.70
 -23   5   0    8.10    1.80
  23   5   0   11.10    2.10
  23   5   0   11.00    2.00
 -23   5   0   10.30    2.00
 -23   5   0   20.70    3.50
   0  -6   0  448.76   10.70
   0  -6   0  415.26   10.00
   0  -6   0  450.55   10.10
   0  -6   0  435.06   10.90
   0   6   0  429.46   10.20
   0   6   0  418.66    9.70
   0   6   0  418.16   10.30
   0   6   0  439.56   10.10
   0   6   0  421.66   10.30
   0   6   0  417.76   10.30
   0   6   0  420.26   10.60
   0   6   0  415.36   10.10
   0   6   0  397.26   10.80
   0   6   0  405.56    9.60
   2  -6   0  166.28    4.30
   2  -6   0  160.18    4.00
   2  -6   0  158.28    4.80
  -2  -6   0  155.68    4.60
  -2  -6   0  166.68    4.50
   2  -6   0  166.98    4.70
   2  -6   0  157.08    4.40
  -2   6   0  156.68    4.20
  -2   6   0  154.58    4.40
  -2   6   0  159.88    3.90
  -2   6   0  156.88    4.70
  -2   6   0  149.79    4.50
   2   6   0  154.18    4.30
  -2   6   0  141.79    4.80
   2   6   0  156.68    4.20
   2   6   0  153.08    4.60
  -2   6   0  158.58    4.40
   2   6   0  158.48    4.80
  -2   6   0  152.78    4.20
  -2   6   0  155.68    3.90
  -2   6   0  155.78    4.00
   2   6   0  152.98    4.10
   2   6   0  156.08    4.30
  -2   6   0  152.58    3.80
   2   6   0  154.38    4.50
   2   6   0  155.58    4.30
   4  -6   0  486.45   11.60
   4  -6   0  460.95   12.00
   4  -6   0  480.45   12.10
   4  -6   0  475.35   11.20
   4  -6   0  490.25   11.50
   4  -6   0  473.95   11.40
   4   6   0  466.25   11.40
  -4   6   0  448.06   11.00
   4   6   0  458.55   11.10
  -4   6   0  461.25   11.30
   4   6   0  452.15   10.80
   4   6   0  446.86   11.00
  -4   6   0  460.95   11.00
  -4   6   0  452.75   10.90
  -4   6   0  459.75   11.70
   4   6   0  477.45   11.10
   4   6   0  456.45   11.50
  -4   6   0  453.65   11.30
   4   6   0  458.65   11.40
  -4   6   0  458.85   10.90
   4   6   0  491.05   11.60
  -4   6   0  449.26   10.80
  -4   6   0  459.25   10.90
   6  -6   0    8.70    1.40
   6  -6   0    8.50    1.00
   6   6   0    9.10    1.30
  -6   6   0    9.40    1.00
  -6   6   0   11.10    1.10
  -6   6   0   11.10    0.90
  -6   6   0    6.90    1.00
   6   6   0    8.80    1.00
  -6   6   0   14.00    1.60
   6   6   0    6.70    1.40
  -6   6   0   12.70    1.20
   6   6   0   10.70    0.80
  -6   6   0    8.90    1.00
  -8  -6   0    8.00    1.50
   8  -6   0    7.30    1.30
   8  -6   0    6.00    0.70
  -8  -6   0    5.90    0.90
   8  -6   0    6.70    1.10
   8  -6   0    5.10    1.10
   8  -6   0    7.10    1.00
   8  -6   0    6.20    0.80
   8  -6   0    5.60    0.90
   8  -6   0    6.90    0.80
   8   6   0    7.60    0.50
  -8   6   0    5.50    0.90
   8   6   0    7.90    1.40
   8   6   0    7.60    0.90
   8   6   0    5.70    0.60
   8   6   0    7.20    1.00
   8   6   0    6.10    0.70
   8   6   0    6.10    0.40
  -8   6   0    5.40    0.70
  -8   6   0    6.80    1.00
  -8   6   0    5.90    0.80
   8   6   0    7.50    1.30
  -8   6   0    6.40    0.80
  -8   6   0    6.20    1.30
  -8   6   0    6.90    0.80
  10  -6   0  116.89    3.80
  10  -6   0  115.29    3.50
  10  -6   0  109.49    4.40
 -10  -6   0  108.19    2.80
 -10  -6   0  113.49    3.10
 -10  -6   0  117.89    3.60
 -10  -6   0  110.89    4.40
  10  -6   0  116.69    3.90
  10  -6   0  113.39    4.30
  10  -6   0  117.09    3.10
  10  -6   0  113.59    3.50
  10  -6   0  113.59    3.80
  10   6   0  107.89    4.00
 -10   6   0  114.09    3.50
  10   6   0  108.69    3.00
 -10   6   0  112.19    3.60
  10   6   0  117.09    3.80
 -10   6   0  108.99    3.40
  10   6   0  108.69    3.00
 -10   6   0  105.69    3.90
 -10   6   0  114.39    3.50
  10   6   0  107.79    3.60
  10   6   0  107.19    3.40
  10   6   0  108.89    2.90
  10   6   0  105.69    2.70
  10   6   0  106.39    3.10
  10   6   0  108.79    2.80
 -10   6   0  112.99    3.80
 -12  -6   0   37.00    1.20
  12  -6   0   39.40    2.10
  12  -6   0   34.20    2.70
 -12  -6   0   37.40    2.00
  12  -6   0   37.70    2.40
 -12  -6   0   34.50    1.70
  12  -6   0   33.10    1.90
  12  -6   0   36.00    2.30
  12  -6   0   34.50    2.40
  12  -6   0   35.60    1.60
 -12  -6   0   34.80    2.90
  12   6   0   34.60    1.50
  12   6   0   35.10    1.50
 -12   6   0   34.60    2.00
 -12   6   0   36.10    2.40
 -12   6   0   33.30    1.90
 -12   6   0   34.60    2.00
  12   6   0   33.40    1.70
  12   6   0   39.60    2.20
  12   6   0   34.70    1.70
 -12   6   0   34.80    2.10
  12   6   0   34.10    2.50
  12   6   0   34.50    1.60
  12   6   0   35.50    2.00
  12   6   0   34.00    1.20
 -12   6   0   37.90    2.60
  14  -6   0  197.08    6.50
  14  -6   0  202.48    5.80
  14  -6   0  192.98    5.90
  14  -6   0  194.18    5.60
  14  -6   0  205.48    6.20
 -14  -6   0  203.08    5.70
 -14  -6   0  170.78    7.70
  14  -6   0  196.18    5.20
 -14  -6   0  199.98    5.40
 -14  -6   0  186.38    4.80
  14  -6   0  198.68    6.00
  14   6   0  189.78    6.10
 -14   6   0  195.98    6.10
 -14   6   0  195.78    5.60
 -14   6   0  192.58    5.50
  14   6   0  188.98    5.10
  14   6   0  189.08    5.20
  14   6   0  193.78    5.30
  14   6   0  184.58    5.20
 -14   6   0  196.48    5.60
 -14   6   0  194.68    5.60
  14   6   0  191.78    5.90
  14   6   0  184.58    4.80
 -16  -6   0   33.20    3.30
  16  -6   0   31.00    2.60
 -16  -6   0   26.20    1.30
  16  -6   0   27.90    1.70
  16  -6   0   27.80    2.10
 -16  -6   0   26.90    2.10
  16  -6   0   26.60    2.90
  16  -6   0   27.40    2.60
  16  -6   0   27.70    2.30
 -16  -6   0   24.60    2.00
  16  -6   0   24.50    2.60
 -16   6   0   25.00    2.80
  16   6   0   28.80    1.40
  16   6   0   26.60    1.80
 -16   6   0   28.30    2.70
  16   6   0   32.10    2.80
  16   6   0   27.80    2.00
 -16   6   0   23.70    2.00
 -16   6   0   28.60    2.20
 -16   6   0   26.10    2.30
  16   6   0   26.90    1.90
  16   6   0   29.10    1.90
  16   6   0   29.60    2.40
 -16   6   0   31.40    2.20
 -18  -6   0   59.69    2.80
 -18  -6   0   54.69    4.10
 -18  -6   0   59.69    3.00
 -18  -6   0   56.49    2.90
  18  -6   0   52.29    2.40
  18  -6   0   58.89    3.90
  18  -6   0   53.39    3.50
  18  -6   0   56.19    3.20
 -18   6   0   52.09    3.00
 -18   6   0   55.49    3.70
  18   6   0   53.79    2.00
  18   6   0   56.69    2.80
 -18   6   0   52.09    3.40
 -18   6   0   60.79    3.80
 -18   6   0   54.79    2.70
  18   6   0   54.69    2.80
  18   6   0   53.19    2.40
  18   6   0   54.69    2.60
  20  -6   0    1.70    1.80
  20  -6   0   -0.10    1.40
  20  -6   0    3.30    1.80
 -20  -6   0    3.40    1.50
  20  -6   0    2.20    2.00
 -20  -6   0    2.10    1.50
 -20   6   0    2.50    1.20
 -20   6   0    1.60    1.50
  20   6   0    0.80    0.80
  20   6   0    1.60    1.30
 -20   6   0    4.10    2.00
  20   6   0    1.00    1.20
  20   6   0    1.40    1.30
 -20   6   0    3.70    1.60
 -20   6   0    0.20    1.60
 -20   6   0   -1.00    1.60
  22  -6   0    5.10    2.60
 -22  -6   0    3.00    1.70
  22  -6   0    7.00    1.90
  22  -6   0    4.20    2.30
 -22   6   0    2.30    2.20
 -22   6   0    2.50    1.70
 -22   6   0    1.30    1.80
  22   6   0    2.40    1.70
 -22   6   0    7.90    1.90
 -22   6   0    5.40    1.40
 -22   6   0    7.10    2.40
  22   6   0    3.10    1.60
  24  -6   0    2.30    2.10
  24  -6   0   -1.10    2.50
  24  -6   0    4.30    3.00
 -24   6   0    8.90    2.80
  24   6   0    2.30    2.10
  24   6   0    1.50    2.00
   1  -7   0   50.29    2.10
   1  -7   0   46.30    1.30
  -1  -7   0   47.30    2.20
   1  -7   0   44.90    1.50
   1  -7   0   46.10    2.30
  -1  -7   0   47.60    2.00
   1   7   0   42.60    2.40
  -1   7   0   46.60    1.90
  -1   7   0   43.30    2.00
  -1   7   0   44.20    2.30
  -1   7   0   47.30    1.90
  -1   7   0   44.40    2.00
  -1   7   0   42.50    2.00
  -1   7   0   44.40    1.30
   1   7   0   41.00    2.10
  -1   7   0   45.70    1.40
   1   7   0   45.20    1.80
   1   7   0   41.60    1.90
   1   7   0   46.20    2.10
   1   7   0   41.40    1.90
  -1   7   0   41.30    2.50
   1   7   0   44.50    2.30
   1   7   0   45.10    2.00
  -1   7   0   46.30    1.30
  -1   7   0   42.00    2.10
  -1   7   0   43.00    1.50
   3  -7   0    7.70    0.70
   3  -7   0    6.80    0.90
   3  -7   0    9.70    1.40
   3  -7   0   10.00    1.30
   3  -7   0    7.70    1.10
  -3   7   0    7.70    1.10
   3   7   0    8.90    1.50
  -3   7   0    7.70    1.30
  -3   7   0    7.10    1.20
   3   7   0    8.30    0.90
  -3   7   0    8.80    0.80
  -3   7   0    9.00    1.20
   3   7   0    7.70    1.60
   3   7   0    6.80    1.10
   3   7   0    7.70    1.20
  -3   7   0    8.10    1.00
  -3   7   0    8.90    1.20
  -3   7   0    6.60    0.80
  -3   7   0    6.90    0.90
   3   7   0    6.40    0.90
  -3   7   0    7.70    0.90
   3   7   0    8.20    1.20
  -3   7   0    7.40    1.10
   5  -7   0   85.09    2.90
   5  -7   0   90.19    3.00
   5  -7   0   93.39    3.50
   5  -7   0   93.09    2.90
   5  -7   0   93.39    3.60
  -5   7   0   85.49    2.70
   5   7   0   93.09    2.70
  -5   7   0   89.39    3.30
  -5   7   0   87.19    2.70
  -5   7   0   87.19    2.90
  -5   7   0   87.19    2.80
   5   7   0   87.79    2.80
   5   7   0   84.09    3.10
   5   7   0   79.89    3.50
  -5   7   0   85.99    3.20
  -5   7   0   87.39    3.10
   5   7   0   92.29    2.90
   5   7   0   87.59    3.30
  -5   7   0   86.69    2.60
  -5   7   0   87.79    2.60
  -5   7   0   85.49    3.50
   5   7   0   96.59    3.50
   7  -7   0   92.19    3.20
  -7  -7   0   95.59    3.10
   7  -7   0   91.29    2.90
   7  -7   0   90.29    2.40
   7  -7   0   94.39    3.80
   7  -7   0   99.19    2.70
   7  -7   0   95.99    3.20
   7  -7   0   91.79    3.70
   7  -7   0   97.79    3.20
   7   7   0   88.89    2.60
   7   7   0   91.89    2.80
   7   7   0   89.89    2.90
   7   7   0   90.79    3.30
  -7   7   0   93.09    3.70
   7   7   0   94.59    3.40
  -7   7   0   91.49    2.80
   7   7   0   94.49    3.40
   7   7   0   87.69    3.50
   7   7   0   85.39    2.80
  -7   7   0   88.49    2.80
  -7   7   0   92.29    2.80
  -7   7   0   85.99    3.40
  -7   7   0   87.79    3.10
  -7   7   0   88.29    3.20
  -7   7   0   91.39    2.90
  -7   7   0   84.59    2.50
   9  -7   0   53.69    1.70
  -9  -7   0   57.59    2.40
   9  -7   0   58.59    3.10
   9  -7   0   55.09    2.50
   9  -7   0   54.99    2.50
  -9  -7   0   54.99    3.20
   9  -7   0   53.39    2.20
   9  -7   0   55.39    2.10
   9  -7   0   52.09    2.50
   9  -7   0   51.39    3.10
   9   7   0   51.89    1.50
   9   7   0   53.39    1.60
  -9   7   0   50.69    2.10
  -9   7   0   50.39    2.20
   9   7   0   51.89    2.20
  -9   7   0   52.29    2.10
   9   7   0   50.49    1.80
  -9   7   0   51.19    2.80
   9   7   0   47.20    2.40
   9   7   0   51.99    1.70
   9   7   0   49.50    2.00
  -9   7   0   50.99    2.10
   9   7   0   53.89    2.80
  -9   7   0   53.29    2.50
   9   7   0   56.29    2.70
  -9   7   0   51.79    2.50
  11  -7   0   93.99    3.60
  11  -7   0   87.49    4.10
  11  -7   0   91.39    3.10
  11  -7   0   93.99    3.50
 -11  -7   0   92.69    3.30
  11  -7   0   89.59    3.60
  11  -7   0   95.99    2.70
  11  -7   0   91.29    4.00
  11  -7   0   92.59    3.20
 -11  -7   0   91.99    4.30
 -11  -7   0   90.49    2.30
  11   7   0   89.29    2.40
 -11   7   0   94.19    3.20
  11   7   0   93.89    3.60
 -11   7   0   86.79    3.80
 -11   7   0   88.89    3.20
  11   7   0   90.19    3.10
 -11   7   0   88.39    3.20
  11   7   0   85.09    2.80
  11   7   0   89.69    3.40
  11   7   0   85.89    2.60
  11   7   0   87.89    2.60
 -11   7   0   92.49    3.40
  11   7   0   87.19    2.40
  11   7   0   85.39    2.50
  11   7   0   90.29    3.80
 -11   7   0   91.69    3.60
  13  -7   0   61.29    3.80
  13  -7   0   66.29    2.70
  13  -7   0   67.49    2.30
  13  -7   0   68.89    2.80
  13  -7   0   66.69    3.20
 -13  -7   0   63.29    1.80
 -13  -7   0   67.69    2.90
 -13  -7   0   70.09    4.00
  13  -7   0   66.59    3.20
  13  -7   0   65.19    3.70
 -13  -7   0   60.39    2.20
  13  -7   0   65.59    3.30
 -13   7   0   63.09    3.40
 -13   7   0   65.89    2.80
  13   7   0   67.39    2.30
 -13   7   0   63.99    3.50
 -13   7   0   67.89    2.80
  13   7   0   62.99    2.20
  13   7   0   63.19    2.50
  13   7   0   64.29    2.30
  13   7   0   71.19    3.20
  13   7   0   65.89    3.50
  13   7   0   64.49    2.30
 -13   7   0   65.89    2.80
  13   7   0   63.29    3.00
  13   7   0   62.89    1.80
 -13   7   0   64.59    3.30
 -13   7   0   65.49    3.00
  15  -7   0   96.79    3.60
  15  -7   0   99.09    4.20
  15  -7   0  103.79    3.80
  15  -7   0   98.09    4.10
  15  -7   0  106.09    4.70
 -15  -7   0   90.29    2.60
 -15  -7   0  100.79    3.80
  15  -7   0   99.99    4.30
 -15  -7   0   98.69    5.00
 -15  -7   0   95.69    3.20
  15  -7   0  102.39    3.10
  15   7   0   95.99    3.80
 -15   7   0   93.89    4.20
  15   7   0   96.09    3.20
 -15   7   0   97.19    3.70
  15   7   0   95.89    3.20
 -15   7   0   95.19    3.60
 -15   7   0   94.19    3.70
  15   7   0   88.99    2.60
  15   7   0   94.79    3.20
 -15   7   0   96.69    4.30
 -15   7   0   98.59    3.60
  15   7   0   92.19    3.00
 -15   7   0   92.99    4.20
  15   7   0   97.29    4.00
  15   7   0   92.19    4.30
  17  -7   0    5.90    1.70
  17  -7   0    3.60    1.00
 -17  -7   0    3.90    1.10
 -17  -7   0    3.80    0.60
  17  -7   0    5.30    1.90
  17  -7   0    4.20    1.60
  17  -7   0    5.40    1.40
 -17  -7   0    6.10    1.40
 -17   7   0    4.30    1.60
  17   7   0    4.80    1.20
  17   7   0    3.70    1.00
 -17   7   0    4.30    1.20
  17   7   0    6.50    1.60
  17   7   0    5.30    0.70
  17   7   0    5.20    1.20
 -17   7   0    5.60    2.00
 -17   7   0    5.10    1.30
  17   7   0    7.80    1.30
 -17   7   0    3.70    1.40
 -17   7   0    6.10    1.70
 -19  -7   0    3.30    1.30
  19  -7   0    5.30    1.90
 -19  -7   0    6.00    1.60
  19  -7   0    2.50    1.90
  19  -7   0    9.50    2.30
  19  -7   0    1.10    1.40
  19  -7   0    2.50    1.10
 -19   7   0    5.10    1.50
  19   7   0    4.30    1.20
 -19   7   0    7.00    1.90
 -19   7   0    5.40    2.20
  19   7   0    4.90    1.80
  19   7   0    4.70    0.80
  19   7   0    2.80    1.30
 -19   7   0    4.50    1.60
 -19   7   0    4.60    1.90
 -19   7   0    3.90    1.40
 -21  -7   0   12.30    2.00
  21  -7   0   16.70    2.90
  21  -7   0   12.20    2.50
  21  -7   0   15.60    2.20
  21   7   0   13.10    1.90
 -21   7   0    8.70    2.30
 -21   7   0   11.70    2.20
 -21   7   0   19.80    3.00
 -21   7   0   10.90    2.00
 -21   7   0   13.60    1.80
  21   7   0   10.20    1.80
  21   7   0    7.50    1.60
  23  -7   0    1.30    2.10
  23  -7   0   -3.70    2.40
  23   7   0   -1.50    1.90
  23   7   0   -3.60    1.70
   0  -8   0   66.49    2.60
   0  -8   0   65.09    2.90
   0   8   0   61.39    2.40
   0   8   0   60.59    2.60
   0   8   0   55.09    1.60
   0   8   0   56.39    3.10
   0   8   0   61.09    1.80
   0   8   0   57.59    2.50
   0   8   0   56.29    2.50
   0   8   0   59.89    2.30
   0   8   0   57.79    2.40
   0   8   0   57.49    2.90
   2  -8   0   41.00    1.30
   2  -8   0   40.10    1.50
   2  -8   0   42.10    2.50
   2  -8   0   46.50    2.20
  -2  -8   0   42.10    2.10
  -2   8   0   36.70    2.50
   2   8   0   43.20    2.10
   2   8   0   41.30    2.50
  -2   8   0   38.90    1.30
  -2   8   0   38.00    1.60
  -2   8   0   39.50    2.20
  -2   8   0   39.10    1.90
  -2   8   0   39.70    1.40
   2   8   0   38.20    1.90
  -2   8   0   37.00    2.00
  -2   8   0   38.80    2.20
  -2   8   0   39.30    1.50
  -2   8   0   41.60    2.30
   2   8   0   39.00    2.00
   2   8   0   37.10    2.60
   2   8   0   40.10    2.00
  -2   8   0   41.80    2.00
   2   8   0   40.20    2.10
   4  -8   0   73.29    2.50
   4  -8   0   79.99    2.70
   4  -8   0   81.79    3.20
   4  -8   0   77.29    3.40
   4  -8   0   74.99    2.80
   4  -8   0   77.09    2.30
   4   8   0   71.99    2.60
  -4   8   0   72.29    2.90
  -4   8   0   72.49    2.40
   4   8   0   74.29    3.40
  -4   8   0   73.19    3.20
  -4   8   0   77.39    2.60
  -4   8   0   75.29    2.50
   4   8   0   69.39    2.90
  -4   8   0   71.69    2.60
   4   8   0   76.79    2.80
  -4   8   0   71.09    3.50
   4   8   0   73.19    2.80
   4   8   0   79.39    3.30
   4   8   0   73.39    3.20
   4   8   0   74.69    2.70
  -4   8   0   72.39    3.10
  -4   8   0   76.39    2.30
  -4   8   0   78.19    2.30
   6  -8   0   79.69    3.60
   6  -8   0   74.79    2.90
   6  -8   0   82.89    2.50
   6  -8   0   80.19    2.90
   6  -8   0   78.79    2.80
   6  -8   0   79.49    3.40
  -6   8   0   78.59    3.60
   6   8   0   68.49    3.30
  -6   8   0   76.79    2.80
   6   8   0   77.69    3.40
   6   8   0   74.89    2.50
   6   8   0   74.69    3.20
   6   8   0   78.69    2.70
  -6   8   0   74.89    3.30
  -6   8   0   72.19    2.40
   6   8   0   71.99    2.70
  -6   8   0   76.09    3.30
  -6   8   0   73.99    2.60
   6   8   0   73.29    3.10
  -6   8   0   74.19    3.10
  -6   8   0   79.59    2.60
  -6   8   0   77.09    2.50
   6   8   0   75.79    2.70
   8  -8   0    6.80    1.40
   8  -8   0    6.50    1.10
   8  -8   0    6.50    1.20
   8  -8   0    8.50    1.20
   8  -8   0    7.50    1.50
   8  -8   0    9.20    0.90
  -8  -8   0    9.50    1.20
   8  -8   0    6.60    0.70
   8  -8   0    6.90    0.90
   8   8   0    7.30    1.10
   8   8   0    8.50    1.60
   8   8   0    7.30    1.30
   8   8   0    9.40    1.50
   8   8   0    5.00    0.90
  -8   8   0    7.60    1.40
  -8   8   0    7.80    1.60
  -8   8   0   10.10    1.80
   8   8   0    6.20    1.30
  -8   8   0    6.90    1.00
   8   8   0    7.70    1.00
  -8   8   0    4.50    1.10
  -8   8   0    6.40    1.10
   8   8   0    8.90    1.10
  -8   8   0    6.60    0.90
  -8   8   0    9.90    1.30
  -8   8   0    7.10    1.00
  10  -8   0   11.00    1.50
 -10  -8   0   11.60    1.30
  10  -8   0    8.20    1.00
  10  -8   0   10.30    1.40
  10  -8   0   10.90    1.20
  10  -8   0   11.60    2.30
  10  -8   0   11.50    1.10
  10  -8   0   11.40    1.50
  10  -8   0   12.10    2.10
 -10   8   0   10.70    1.40
  10   8   0   11.20    1.60
  10   8   0    9.50    1.00
 -10   8   0   11.10    1.50
  10   8   0    8.30    0.90
 -10   8   0   12.00    1.70
  10   8   0    9.70    1.20
 -10   8   0   11.40    1.30
  10   8   0   11.20    1.90
 -10   8   0    9.50    1.10
  10   8   0   11.40    1.60
  10   8   0   13.40    2.00
  10   8   0   12.80    1.10
 -10   8   0   15.10    2.50
 -10   8   0    9.00    1.20
  10   8   0    9.20    0.80
  10   8   0   10.10    1.00
  12  -8   0   27.00    1.90
  12  -8   0   28.20    2.30
  12  -8   0   29.80    2.40
 -12  -8   0   31.60    2.20
  12  -8   0   28.70    2.00
  12  -8   0   29.30    3.00
  12  -8   0   29.90    3.00
  12  -8   0   23.30    2.30
 -12   8   0   27.70    1.90
 -12   8   0   23.60    2.10
  12   8   0   27.30    1.40
  12   8   0   28.90    1.70
  12   8   0   25.60    2.30
  12   8   0   31.20    2.60
 -12   8   0   29.20    2.80
 -12   8   0   28.30    2.40
  12   8   0   27.40    1.10
  12   8   0   29.20    1.40
 -12   8   0   27.00    2.30
 -12   8   0   26.30    2.00
  12   8   0   24.60    1.40
 -12   8   0   28.30    2.70
  12   8   0   29.50    2.00
  12   8   0   30.10    2.80
  14  -8   0   62.89    3.90
  14  -8   0   59.99    2.90
  14  -8   0   63.69    2.90
  14  -8   0   62.89    3.40
  14  -8   0   57.29    3.20
  14  -8   0   63.99    2.20
 -14  -8   0   64.59    3.00
  14  -8   0   64.99    3.50
  14  -8   0   61.79    4.00
 -14   8   0   53.29    3.50
  14   8   0   58.69    2.40
  14   8   0   58.49    1.70
 -14   8   0   55.39    3.30
 -14   8   0   57.09    2.80
  14   8   0   54.39    2.30
  14   8   0   62.09    3.20
  14   8   0   61.79    3.40
  14   8   0   56.99    2.00
 -14   8   0   56.19    2.90
 -14   8   0   61.49    3.10
  14   8   0   54.69    2.20
 -14   8   0   59.39    2.80
 -14   8   0   65.49    3.70
  14   8   0   53.59    3.60
  14   8   0   58.29    2.30
  16  -8   0    3.90    0.90
 -16  -8   0    5.70    0.90
  16  -8   0    6.20    1.70
  16  -8   0    3.80    1.70
  16  -8   0    8.30    2.00
 -16  -8   0    7.70    0.80
  16  -8   0    7.60    1.40
 -16  -8   0    6.40    1.50
  16  -8   0    3.20    1.80
 -16   8   0    4.00    1.30
  16   8   0    5.50    1.00
  16   8   0    3.30    1.00
  16   8   0    4.70    0.60
 -16   8   0    2.20    1.30
 -16   8   0    6.20    2.10
  16   8   0    5.30    1.70
 -16   8   0    3.10    1.40
  16   8   0    5.10    1.10
  16   8   0    8.20    1.40
 -16   8   0    6.40    1.80
 -16   8   0    6.10    1.70
  18  -8   0   -1.20    1.00
  18  -8   0   -0.80    2.10
 -18  -8   0    1.70    1.40
 -18  -8   0    1.90    1.00
  18  -8   0    1.50    1.90
  18  -8   0    1.70    1.40
  18  -8   0   -0.20    1.80
  18  -8   0    1.40    2.10
  18   8   0    2.00    1.30
  18   8   0    1.00    1.80
  18   8   0   -3.00    1.10
 -18   8   0   -1.20    1.60
  18   8   0    0.00    1.00
 -18   8   0   -1.20    1.20
 -18   8   0    2.20    2.10
 -18   8   0    0.30    1.40
  18   8   0    1.00    0.60
  18   8   0   -0.70    1.00
 -18   8   0    1.40    1.70
 -18   8   0    0.70    1.40
  20  -8   0    4.60    2.30
  20  -8   0    5.20    2.50
  20  -8   0    8.30    2.70
  20  -8   0    4.30    1.80
 -20  -8   0    8.80    1.90
  20  -8   0    8.80    2.60
 -20   8   0    3.00    1.80
  20   8   0    4.80    1.50
 -20   8   0   10.00    2.40
  20   8   0   11.40    2.50
 -20   8   0   10.50    2.70
  20   8   0    5.10    1.60
 -20   8   0    2.90    2.10
  20   8   0    7.40    1.50
   1  -9   0   15.30    2.10
  -1  -9   0   16.10    1.70
   1  -9   0   14.70    1.70
  -1  -9   0   14.50    2.00
  -1   9   0   13.90    1.60
   1   9   0   16.40    1.80
  -1   9   0   17.90    2.10
  -1   9   0   15.00    0.90
   1   9   0   13.40    1.70
  -1   9   0   15.10    1.70
   1   9   0   12.90    1.80
   1   9   0   14.50    1.70
  -1   9   0   15.00    0.60
   1   9   0   13.40    2.30
  -1   9   0   15.50    1.60
   1   9   0   13.80    1.70
   1   9   0   14.40    1.60
  -1   9   0   12.30    0.90
  -1   9   0   13.60    2.30
  -1   9   0   16.00    1.10
   1   9   0   13.20    1.80
  -1   9   0   13.70    1.80
  -1   9   0   15.40    1.70
  -1   9   0   12.20    1.70
   3  -9   0   67.69    3.40
   3  -9   0   69.99    2.90
   3  -9   0   59.79    1.80
   3  -9   0   61.69    2.20
   3   9   0   58.89    3.00
  -3   9   0   56.99    2.80
   3   9   0   59.89    3.20
  -3   9   0   59.99    3.00
  -3   9   0   60.79    2.50
  -3   9   0   60.99    2.20
   3   9   0   58.89    3.50
  -3   9   0   60.39    2.90
  -3   9   0   62.39    2.70
  -3   9   0   60.99    1.80
  -3   9   0   57.99    2.00
  -3   9   0   60.79    3.50
   3   9   0   60.79    2.50
  -3   9   0   60.49    2.20
   3   9   0   60.19    2.60
   3   9   0   57.19    2.70
  -3   9   0   59.49    2.50
   3   9   0   60.29    2.70
   3   9   0   62.69    2.70
   5  -9   0  314.57    8.20
   5  -9   0  269.07   10.50
   5  -9   0  281.67    7.50
   5  -9   0  290.97    7.60
   5  -9   0  286.37    7.70
   5  -9   0  296.77    7.10
  -5   9   0  279.77    7.10
  -5   9   0  290.47    8.10
   5   9   0  278.37    7.50
   5   9   0  279.97    7.80
   5   9   0  281.47    8.00
  -5   9   0  282.57    7.80
   5   9   0  282.27    7.50
  -5   9   0  283.57    8.00
  -5   9   0  277.27    7.30
  -5   9   0  284.57    6.90
  -5   9   0  273.07    7.20
   5   9   0  276.87    8.50
   5   9   0  271.87    7.30
  -5   9   0  288.77    7.30
  -5   9   0  292.97    7.20
   5   9   0  282.67    8.10
  -5   9   0  292.57    8.60
   5   9   0  281.67    7.50
   7  -9   0   22.10    2.70
   7  -9   0   20.90    1.90
   7  -9   0   22.30    2.30
   7  -9   0   18.60    1.70
   7  -9   0   21.40    1.90
   7  -9   0   20.80    1.40
   7   9   0   18.30    2.40
  -7   9   0   23.60    3.10
  -7   9   0   20.00    1.40
   7   9   0   20.50    1.60
  -7   9   0   19.40    1.60
   7   9   0   18.70    2.10
  -7   9   0   19.30    1.60
   7   9   0   18.90    1.70
   7   9   0   19.30    1.60
   7   9   0   19.40    2.30
   7   9   0   21.70    1.80
  -7   9   0   18.20    1.60
  -7   9   0   16.80    2.30
  -7   9   0   23.30    2.10
  -7   9   0   19.40    2.70
  -7   9   0   20.40    1.30
   7   9   0   21.80    2.50
  -7   9   0   17.90    1.70
   9  -9   0   17.60    1.90
   9  -9   0   16.90    2.30
   9  -9   0   14.60    2.10
   9  -9   0   16.40    1.90
   9  -9   0   16.90    1.50
   9  -9   0   15.40    1.90
   9   9   0   16.80    1.70
  -9   9   0   14.80    1.60
  -9   9   0   14.70    2.10
  -9   9   0   16.90    1.60
   9   9   0   15.50    2.50
  -9   9   0   16.20    2.10
   9   9   0   13.80    1.80
   9   9   0   15.30    2.40
   9   9   0   13.60    1.60
   9   9   0   14.10    1.90
  -9   9   0   13.70    1.70
  -9   9   0   17.50    1.90
   9   9   0   16.40    1.50
   9   9   0   16.40    1.40
  -9   9   0   12.80    1.50
  -9   9   0   18.60    2.50
  11  -9   0    2.10    1.50
  11  -9   0    2.60    1.60
 -11  -9   0    4.50    1.20
  11  -9   0    2.90    0.80
  11  -9   0    2.00    1.20
  11  -9   0    3.40    0.60
  11  -9   0    2.80    0.90
  11  -9   0    1.70    1.40
  11   9   0    1.90    0.60
 -11   9   0    2.40    1.10
  11   9   0    2.10    0.90
  11   9   0    3.10    0.60
 -11   9   0    2.60    1.40
 -11   9   0    1.20    1.10
  11   9   0    3.20    1.70
  11   9   0    4.70    1.60
 -11   9   0    2.60    1.00
 -11   9   0    1.90    0.90
  11   9   0    1.40    1.30
  11   9   0    2.20    0.70
 -11   9   0    4.50    1.80
 -11   9   0    2.30    1.30
  11   9   0    1.90    0.90
  11   9   0    2.20    1.40
  11   9   0    3.10    1.10
  13  -9   0    8.50    2.00
 -13  -9   0    8.40    1.50
  13  -9   0    5.70    1.90
  13  -9   0    7.80    1.20
  13  -9   0    6.10    1.80
  13  -9   0    8.40    1.70
  13  -9   0    6.10    1.50
  13   9   0    8.20    1.10
 -13   9   0    9.60    2.20
 -13   9   0    7.10    1.80
 -13   9   0    5.60    1.50
  13   9   0    7.30    1.40
  13   9   0    9.90    1.90
 -13   9   0    6.10    1.50
  13   9   0    6.00    1.70
  13   9   0    7.00    0.90
  13   9   0    8.40    1.10
 -13   9   0    8.00    1.40
  13   9   0    9.30    1.50
  13   9   0    6.30    0.90
 -13   9   0    6.90    1.40
 -13   9   0    5.30    1.10
  13   9   0    6.50    0.70
  15  -9   0    2.30    2.20
 -15  -9   0    5.10    1.40
  15  -9   0    5.70    2.20
  15  -9   0    2.10    1.60
  15  -9   0    2.30    1.20
  15  -9   0    3.70    0.90
  15  -9   0    4.70    1.70
 -15   9   0    4.50    1.50
  15   9   0    0.60    0.80
 -15   9   0    2.00    1.70
  15   9   0    0.90    1.00
 -15   9   0    2.30    1.30
 -15   9   0    5.80    2.10
  15   9   0    3.70    1.20
  15   9   0    2.10    0.90
 -15   9   0    0.70    1.10
  15   9   0    3.00    1.70
 -17  -9   0    6.20    1.70
  17  -9   0    2.30    1.90
  17  -9   0    4.90    1.00
  17  -9   0    8.50    2.50
  17  -9   0    4.20    2.10
  17  -9   0    8.00    2.10
 -17   9   0    0.70    1.60
  17   9   0    3.10    1.20
 -17   9   0    3.50    1.90
  17   9   0    2.30    1.30
  17   9   0    4.50    1.00
 -17   9   0    2.70    1.80
 -17   9   0    9.80    2.50
  17   9   0    2.60    2.10
 -19  -9   0   17.30    2.20
  19  -9   0   13.20    2.00
  19  -9   0   14.30    3.10
  19  -9   0   12.50    2.60
  19  -9   0   14.80    2.90
  19  -9   0   15.30    2.20
 -19   9   0   14.70    2.50
 -19   9   0   14.80    2.30
 -19   9   0   18.20    3.20
  19   9   0   18.00    1.80
 -19   9   0   10.20    2.50
  19   9   0   17.50    2.80
  19   9   0   13.80    2.00
   0 -10   0    0.90    1.30
   0  10   0    2.30    1.40
   0  10   0    3.50    1.10
   0  10   0    2.90    1.30
   0  10   0    2.20    1.10
   0  10   0    2.60    0.60
   0  10   0    3.40    1.40
   0  10   0    2.80    1.00
   0  10   0    2.70    1.10
   0  10   0    2.80    0.60
   0  10   0    0.20    1.30
   2 -10   0    1.00    1.00
   2 -10   0    1.90    1.40
   2 -10   0    0.60    0.50
   2  10   0    0.90    1.00
   2  10   0    0.90    0.90
  -2  10   0    1.50    1.00
  -2  10   0    0.40    0.40
  -2  10   0    1.20    0.60
   2  10   0   -1.60    1.20
  -2  10   0    0.60    0.60
   2  10   0   -0.20    0.90
  -2  10   0   -1.10    0.90
   2  10   0    1.00    1.50
  -2  10   0    0.10    0.60
   2  10   0    0.00    1.20
  -2  10   0   -0.10    0.90
  -2  10   0   -0.80    1.30
   2  10   0   -0.50    1.10
   2  10   0    0.00    1.00
  -2  10   0   -0.20    1.40
  -2  10   0    2.60    1.70
   4 -10   0   28.60    2.20
   4 -10   0   22.20    1.50
   4 -10   0   23.40    2.80
   4 -10   0   23.90    1.10
   4  10   0   23.90    2.80
   4  10   0   22.90    1.90
  -4  10   0   21.00    2.30
   4  10   0   21.10    2.00
  -4  10   0   23.60    2.50
  -4  10   0   22.40    1.60
  -4  10   0   23.20    1.50
   4  10   0   21.50    2.20
  -4  10   0   23.60    1.10
  -4  10   0   22.40    2.10
  -4  10   0   26.30    1.90
   4  10   0   22.80    2.90
  -4  10   0   22.60    1.60
   4  10   0   24.30    1.90
  -4  10   0   26.70    3.10
   4  10   0   20.70    2.00
  -4  10   0   25.10    1.90
   4  10   0   21.70    2.40
   6 -10   0    3.70    1.10
   6 -10   0    2.20    0.60
   6 -10   0    0.70    0.90
   6 -10   0    2.40    1.10
   6 -10   0    1.80    1.00
   6 -10   0    2.20    1.60
  -6  10   0    1.10    0.90
  -6  10   0    3.40    1.60
   6  10   0    3.80    1.30
   6  10   0    0.60    0.90
  -6  10   0    1.50    0.60
  -6  10   0    1.60    0.90
   6  10   0    1.80    1.00
   6  10   0    1.80    1.10
  -6  10   0    3.30    1.90
  -6  10   0    2.70    0.90
  -6  10   0    4.30    1.00
   6  10   0    0.60    1.40
  -6  10   0    2.70    1.30
  -6  10   0    2.90    1.40
  -6  10   0    3.20    0.90
   6  10   0    1.60    1.40
   6  10   0    3.40    1.50
   6  10   0    2.30    1.00
   8 -10   0    5.20    0.90
   8 -10   0    5.90    1.30
   8 -10   0    6.20    1.90
   8 -10   0    7.50    1.50
   8 -10   0    7.50    1.50
   8 -10   0    5.10    1.20
  -8  10   0    7.00    0.90
   8  10   0    6.90    1.80
  -8  10   0    9.50    2.00
  -8  10   0    5.70    1.10
   8  10   0    6.10    1.20
   8  10   0    5.40    1.40
  -8  10   0    5.20    1.50
  -8  10   0    5.20    1.40
   8  10   0    5.30    1.70
   8  10   0    8.50    1.80
  -8  10   0    5.60    1.00
   8  10   0    7.60    1.10
   8  10   0    7.50    1.30
   8  10   0    6.70    1.10
  -8  10   0    4.50    2.20
  -8  10   0    4.20    1.20
  -8  10   0    4.90    1.10
  10 -10   0   27.30    2.40
  10 -10   0   23.30    2.70
  10 -10   0   20.50    1.70
  10 -10   0   26.10    3.00
 -10  10   0   19.40    2.30
  10  10   0   22.20    2.90
 -10  10   0   18.20    2.20
  10  10   0   21.40    2.20
 -10  10   0   22.10    2.00
  10  10   0   24.00    2.80
  10  10   0   20.60    3.10
 -10  10   0   19.80    1.80
  10  10   0   21.60    1.60
  10  10   0   21.20    1.80
  10  10   0   21.60    2.00
 -10  10   0   19.40    2.10
 -10  10   0   19.90    2.90
  10  10   0   21.50    3.10
  12 -10   0   11.80    2.10
  12 -10   0   14.00    2.60
  12 -10   0    9.60    1.60
  12 -10   0   12.70    1.90
 -12 -10   0   15.40    1.90
 -12  10   0   12.80    2.10
  12  10   0   12.80    1.20
  12  10   0   11.00    2.00
  12  10   0   10.40    1.40
  12  10   0   10.90    1.20
 -12  10   0    9.70    1.50
  12  10   0   11.40    2.10
 -12  10   0   10.70    1.30
  12  10   0   11.20    1.60
 -12  10   0   11.70    1.70
 -12  10   0   11.90    2.30
  12  10   0   10.70    1.30
 -12  10   0   12.10    1.60
  12  10   0   14.20    1.80
  14 -10   0    8.00    1.90
  14 -10   0    7.60    1.70
  14 -10   0    5.60    2.00
 -14 -10   0   11.20    1.70
  14 -10   0   11.30    2.40
 -14  10   0    9.00    1.70
  14  10   0    8.00    1.30
 -14  10   0    4.40    1.90
  14  10   0   10.30    2.10
  14  10   0    8.10    1.00
 -14  10   0    8.60    1.80
  14  10   0   10.80    2.40
  14  10   0    7.10    2.20
  14  10   0    8.20    1.20
  14  10   0    8.20    1.20
 -14  10   0   13.20    2.60
  16 -10   0    6.80    2.10
 -16 -10   0    5.40    1.80
  16 -10   0    4.70    2.10
  16 -10   0    1.50    2.40
  16 -10   0    7.40    1.40
 -16  10   0    2.60    1.90
  16  10   0    4.80    2.50
  16  10   0    6.80    2.20
 -16  10   0    6.50    2.40
  16  10   0    5.00    1.20
 -16  10   0    2.60    2.00
 -16  10   0    0.90    1.60
  16  10   0    3.60    1.30
  18 -10   0    8.50    3.00
 -18 -10   0   15.30    2.30
  18 -10   0    9.50    2.60
  18 -10   0    8.40    2.60
  18  10   0    8.50    2.50
 -18  10   0    7.80    2.50
 -18  10   0    4.80    2.10
 -18  10   0    5.60    2.60
   1 -11   0   10.10    1.90
   1 -11   0    8.80    1.50
  -1  11   0    7.00    1.40
   1  11   0    7.20    2.00
  -1  11   0    6.70    2.20
  -1  11   0   10.20    1.60
  -1  11   0    6.10    1.90
   1  11   0   10.00    1.60
   1  11   0    9.40    1.40
   1  11   0    9.90    1.60
  -1  11   0   10.50    1.70
   1  11   0    9.00    2.30
  -1  11   0    7.30    1.90
  -1  11   0    6.80    1.30
  -1  11   0    7.10    1.40
   1  11   0    7.40    1.40
   1  11   0    8.90    1.50
   1  11   0    7.70    0.80
  -1  11   0    8.10    0.90
  -1  11   0    8.50    0.90
   1  11   0    8.30    1.70
   3 -11   0   24.20    1.40
   3 -11   0   25.90    3.00
   3 -11   0   28.20    2.40
   3  11   0   20.00    2.40
   3  11   0   27.10    3.40
  -3  11   0   22.80    1.60
   3  11   0   19.70    2.10
  -3  11   0   22.20    1.60
  -3  11   0   20.30    2.60
  -3  11   0   22.20    2.30
   3  11   0   23.90    2.30
  -3  11   0   23.50    2.70
   3  11   0   23.80    2.80
  -3  11   0   22.00    3.30
  -3  11   0   19.40    2.00
   3  11   0   22.20    2.50
  -3  11   0   23.20    1.50
  -3  11   0   22.20    2.10
   3  11   0   16.10    3.30
  -3  11   0   21.50    1.00
   3  11   0   25.10    2.50
   5 -11   0    2.00    1.70
   5 -11   0    1.50    0.50
   5 -11   0    1.40    1.20
   5 -11   0    0.30    0.80
  -5  11   0    1.30    0.90
  -5  11   0    2.50    0.90
   5  11   0    0.70    1.20
  -5  11   0    0.50    1.40
   5  11   0    0.10    1.80
   5  11   0    0.40    1.10
  -5  11   0    1.40    0.90
  -5  11   0    1.90    1.00
  -5  11   0    2.40    1.00
   5  11   0    2.50    1.30
  -5  11   0    1.20    1.40
   5  11   0    0.40    1.90
  -5  11   0    1.70    1.70
  -5  11   0    1.20    0.60
   5  11   0    1.30    1.20
   5  11   0    2.70    1.60
   5  11   0    3.30    1.30
   7 -11   0   30.30    2.30
   7 -11   0   30.80    2.60
   7 -11   0   29.20    2.20
   7 -11   0   29.30    1.50
   7 -11   0   31.60    3.50
   7  11   0   32.60    3.80
  -7  11   0   27.10    2.10
  -7  11   0   29.20    3.10
  -7  11   0   28.50    3.10
  -7  11   0   27.60    1.70
   7  11   0   30.60    3.00
  -7  11   0   30.20    2.20
   7  11   0   27.80    2.40
  -7  11   0   28.10    1.90
   7  11   0   29.10    2.20
  -7  11   0   30.10    1.60
   7  11   0   31.70    3.20
   7  11   0   28.50    2.40
  -7  11   0   27.60    2.00
   7  11   0   28.80    2.20
   7  11   0   26.60    3.80
   9 -11   0    3.90    1.90
   9 -11   0    3.90    1.30
   9 -11   0    3.10    1.60
   9 -11   0    3.10    0.90
   9 -11   0    3.40    2.00
   9  11   0    1.60    1.40
  -9  11   0    5.80    2.00
   9  11   0    3.80    1.10
   9  11   0    4.10    1.30
  -9  11   0    3.80    0.90
   9  11   0    4.90    2.20
   9  11   0    3.10    1.20
  -9  11   0    3.30    1.80
  -9  11   0    2.60    1.20
  -9  11   0    2.50    1.30
   9  11   0    2.70    2.80
  11 -11   0   54.79    3.60
  11 -11   0   47.30    3.10
  11 -11   0   50.79    3.20
  11 -11   0   55.59    4.40
  11  11   0   47.00    2.50
 -11  11   0   53.19    3.90
  11  11   0   39.70    2.80
 -11  11   0   47.60    2.90
  11  11   0   44.60    2.20
  11  11   0   46.10    4.40
 -11  11   0   40.90    2.80
 -11  11   0   48.70    3.90
 -11  11   0   50.59    3.20
  11  11   0   48.80    3.80
  13 -11   0   25.70    3.40
  13 -11   0   26.10    3.20
 -13  11   0   21.80    2.20
 -13  11   0   28.70    3.80
 -13  11   0   28.70    3.20
  13  11   0   23.80    3.70
  13  11   0   24.70    2.50
  13  11   0   25.30    1.90
 -13  11   0   25.30    2.90
  13  11   0   26.40    2.10
  15 -11   0    7.80    2.70
  15 -11   0    9.20    2.30
 -15 -11   0   11.60    2.10
 -15  11   0    3.80    1.90
  15  11   0    4.30    2.30
 -15  11   0    9.40    2.80
 -15  11   0    5.80    2.00
 -15  11   0    8.90    2.50
   0  12   0    9.50    1.80
   0  12   0    7.50    1.90
   0  12   0    6.30    1.70
   0  12   0    8.50    1.70
   0  12   0    8.40    1.00
   0  12   0    9.00    1.50
   0  12   0    7.80    0.90
   0  12   0    6.20    2.30
   2 -12   0   16.90    2.40
   2 -12   0   22.50    2.70
   2  12   0   16.60    2.60
  -2  12   0   13.60    2.10
   2  12   0   15.60    2.40
  -2  12   0   14.50    1.90
  -2  12   0   11.90    1.60
  -2  12   0   16.00    2.30
  -2  12   0   16.40    1.60
   2  12   0   12.90    1.80
   2  12   0   13.70    2.80
   2  12   0   16.40    2.00
  -2  12   0   18.10    2.60
  -2  12   0   17.30    2.40
   2  12   0   19.90    2.60
   4 -12   0   12.20    2.30
   4 -12   0    9.90    1.10
   4 -12   0    9.50    2.20
  -4  12   0   12.50    1.70
  -4  12   0   15.60    2.30
  -4  12   0    8.30    1.80
  -4  12   0   10.40    0.90
  -4  12   0    7.60    1.30
   4  12   0   12.90    3.20
   4  12   0   10.20    1.70
   4  12   0   12.30    1.80
  -4  12   0    7.80    1.20
   4  12   0   12.20    2.30
  -4  12   0   10.80    1.50
  -4  12   0    8.40    1.30
   4  12   0    8.50    1.80
   4  12   0   10.50    2.90
   6 -12   0    0.80    0.60
   6 -12   0    1.10    1.30
   6 -12   0    0.90    2.10
  -6  12   0    3.10    1.10
   6  12   0    2.70    1.30
  -6  12   0    0.40    1.00
   6  12   0    2.50    1.50
  -6  12   0    1.40    1.60
  -6  12   0    0.40    0.60
  -6  12   0    2.40    1.90
  -6  12   0    0.00    1.10
  -6  12   0    1.30    1.10
   6  12   0    1.00    1.60
  -6  12   0    0.40    1.10
   8 -12   0    5.30    1.60
   8 -12   0    3.90    0.90
   8 -12   0    6.20    2.40
  -8  12   0    9.60    2.40
  -8  12   0    4.60    1.90
  -8  12   0    5.00    0.90
  -8  12   0    4.20    1.40
   8  12   0    6.90    1.40
   8  12   0    5.40    2.00
   8  12   0    7.90    1.70
  -8  12   0    6.10    1.40
  -8  12   0    6.70    1.50
  -8  12   0    7.10    1.10
  10 -12   0    1.80    1.60
  10 -12   0    4.90    2.60
 -10  12   0    0.20    1.50
  10  12   0    1.80    1.50
 -10  12   0    3.80    2.00
 -10  12   0    2.90    1.50
  10  12   0    1.90    1.10
 -10  12   0    1.00    1.50
  10  12   0    0.40    1.90
 -10  12   0    3.50    2.30
  12 -12   0   14.50    2.30
  12 -12   0   16.30    3.40
 -12  12   0   14.80    2.10
 -12  12   0   13.30    2.60
 -12  12   0   17.20    2.90
  12  12   0   18.20    2.70
 -12  12   0   13.90    2.20
  -1  13   0    1.30    1.40
   1  13   0    2.40    2.00
  -1  13   0    2.90    2.00
  -1  13   0    1.30    1.10
  -1  13   0    3.40    1.90
  -1  13   0    1.90    1.80
   1  13   0    3.10    1.70
   1  13   0    3.30    1.90
   1  13   0    1.90    1.50
   3 -13   0   15.40    2.70
   3 -13   0   18.30    2.90
  -3  13   0   14.40    2.00
   3  13   0   14.90    2.90
   3  13   0   15.40    2.20
  -3  13   0   21.30    3.40
   3  13   0   21.10    3.00
   3  13   0   20.30    2.90
  -3  13   0   13.50    2.00
   5 -13   0    8.90    2.60
   5 -13   0    3.20    1.60
  -5  13   0    6.20    2.30
  -5  13   0   -0.50    1.90
  -5  13   0    3.20    1.30
   5  13   0    4.00    1.90
   5  13   0    6.30    1.80
  -5  13   0    4.00    0.60
  -5  13   0    5.40    1.10
   5  13   0    5.90    1.90
   7 -13   0    5.10    2.80
   7 -13   0    5.60    1.70
  -7  13   0    5.20    1.40
  -7  13   0    9.60    2.60
  -7  13   0    7.40    1.60
   7  13   0    5.10    2.00
  -7  13   0    4.30    2.20
   7  13   0    9.40    2.00
   7  13   0    5.90    1.60
   9 -13   0    2.00    1.70
   9  13   0    4.60    1.60
  -9  13   0    7.10    2.70
   9  13   0    4.20    2.30
  -9  13   0    1.90    1.70
  -9  13   0    2.60    1.60
  26   0  -1    1.50    1.90
 -26   0   1    2.40    1.90
 -26   0   1    1.30    1.70
  26   0  -1    1.80    2.30
  26   0  -1   -0.10    2.30
 -24   0   1    1.50    1.50
 -24   0   1    1.80    1.80
 -24   0   1   -2.60    1.90
 -24   0   1    1.70    1.00
  24   0  -1   -3.00    1.60
 -24   0   1   -0.20    1.30
  24   0  -1   -0.20    1.60
  24   0  -1    0.60    1.80
  24   0  -1    2.50    2.00
 -22   0   1    5.60    1.50
 -22   0   1    9.90    2.00
  22   0  -1    5.90    1.60
 -22   0   1    7.60    1.40
  22   0  -1    9.80    1.90
 -22   0   1   11.70    1.60
  22   0  -1    9.10    1.90
 -22   0   1    8.50    0.90
 -22   0   1   10.00    1.50
  22   0  -1    8.30    1.50
 -22   0   1   11.40    1.90
 -22   0   1    8.80    1.30
 -20   0   1    6.00    1.60
 -20   0   1    3.90    0.90
  20   0  -1    3.50    1.20
 -20   0   1    2.40    1.50
 -20   0   1    2.80    1.40
  20   0  -1    4.90    1.30
  20   0  -1    4.30    1.30
  20   0  -1    2.80    1.30
 -20   0   1    3.90    1.60
  20   0  -1    3.00    1.10
  20   0  -1    6.80    1.60
  20   0  -1    3.60    1.50
 -20   0   1    3.90    1.00
 -20   0   1    5.30    1.30
 -18   0   1   82.09    2.90
 -18   0   1   82.89    3.20
 -18   0   1   84.69    3.50
  18   0  -1   83.59    3.20
  18   0  -1   81.49    4.60
 -18   0   1   86.59    3.80
 -18   0   1   85.09    3.20
 -18   0   1   84.19    2.80
  18   0  -1   80.89    3.40
 -18   0   1   85.19    3.60
  18   0  -1   83.79    3.10
  18   0  -1   82.99    3.40
  18   0  -1   84.29    3.30
 -16   0   1   22.10    1.40
  16   0  -1   20.20    1.90
 -16   0   1   22.50    1.90
 -16   0   1   20.00    2.00
  16   0  -1   22.50    1.70
 -16   0   1   21.80    1.80
 -16   0   1   22.00    1.70
 -16   0   1   20.70    2.10
  16   0  -1   21.70    1.80
  16   0  -1   21.20    1.90
  16   0  -1   22.10    1.70
  16   0  -1   22.10    1.60
 -16   0   1   19.00    1.40
  14   0  -1    0.70    0.60
 -14   0   1   -0.80    0.80
  14   0  -1    0.60    0.70
 -14   0   1   -0.20    0.80
  14   0  -1   -0.40    0.60
 -14   0   1   -0.40    0.80
 -14   0   1   -0.20    0.60
 -14   0   1    0.60    0.70
  14   0  -1    0.80    0.90
 -14   0   1    0.10    0.50
  14   0  -1    0.60    0.80
  14   0  -1    0.50    0.80
 -12   0   1   28.70    1.70
 -12   0   1   25.50    1.60
 -12   0   1   29.80    1.50
  12   0  -1   29.10    1.70
  12   0  -1   29.10    1.70
  12   0  -1   28.80    1.60
  12   0  -1   30.30    1.50
 -12   0   1   27.80    1.40
  12   0  -1   28.60    1.50
 -12   0   1   30.40    1.70
  12   0  -1   28.60    1.60
 -12   0   1   29.90    1.80
  12   0  -1   29.90    1.70
 -10   0   1  556.34   13.20
  10   0  -1  564.24   13.50
  10   0  -1  560.34   13.30
  10   0  -1  574.44   13.20
 -10   0   1  561.24   13.40
  10   0  -1  566.64   13.40
 -10   0   1  547.65   13.40
  10   0  -1  557.14   13.30
 -10   0   1  538.25   13.10
 -10   0   1  543.55   13.40
  10   0  -1  544.55   13.40
  10   0  -1  576.54   13.40
 -10   0   1  570.34   13.50
   8   0  -1 3258.17  110.99
  -6   0   1   52.39    1.70
   6   0  -1   52.69    1.70
  -6   0   1   55.09    1.60
  -6   0   1   53.39    1.70
   6   0  -1   49.99    1.60
  -6   0   1   48.20    1.60
   6   0  -1   54.19    1.60
   6   0  -1   53.89    1.70
  -6   0   1   52.59    1.70
   6   0  -1   53.59    1.70
   6   0  -1   51.39    1.60
  -6   0   1   51.59    1.70
   4   0  -1   78.39    2.10
  -4   0   1   83.09    2.00
   4   0  -1   83.09    2.20
  -4   0   1   80.39    2.20
   4   0  -1   82.89    2.10
   4   0  -1   76.79    2.10
  -4   0   1   81.69    2.10
  -4   0   1   75.59    2.10
   4   0  -1   81.39    2.20
   4   0  -1   77.39    2.20
  -4   0   1   81.99    2.20
  -4   0   1   79.59    2.20
   2   0  -1  376.96    8.60
   2   0   1    2.90    0.20
   2   0   1    3.90    0.20
  -2   0  -1    2.60    0.30
  -2   0  -1    2.70    0.20
  -2   0  -1    3.40    0.20
   2   0   1    3.40    0.20
  -2   0  -1    3.60    0.20
   4   0   1 3016.60   85.49
  -4   0  -1 2826.42   85.59
  -6   0  -1  254.57    6.30
  -6   0  -1  268.07    6.50
   6   0   1  267.57    6.40
   6   0   1  281.77    6.40
  -6   0  -1  267.17    6.50
   6   0   1  271.97    6.50
   6   0   1  267.27    6.50
   6   0   1  256.37    6.40
  -6   0  -1  270.57    6.50
  -6   0  -1  270.47    6.20
  -6   0  -1  268.47    6.40
  -6   0  -1  266.57    6.50
  -6   0  -1  283.57    6.40
   6   0   1  267.17    6.40
  -8   0  -1  705.03   16.10
   8   0   1  674.03   16.10
  -8   0  -1  668.83   15.80
  -8   0  -1  698.73   15.60
  -8   0  -1  693.03   16.00
   8   0   1  706.73   15.90
   8   0   1  688.23   15.90
   8   0   1  655.33   16.00
  -8   0  -1  671.33   16.00
  -8   0  -1  688.23   16.10
   8   0   1  694.33   16.00
   8   0   1  681.33   16.00
  -8   0  -1  678.13   16.10
  -8   0  -1  694.53   15.90
  10   0   1  155.38    4.30
  10   0   1  161.48    4.20
 -10   0  -1  152.58    4.30
  10   0   1  156.88    4.30
  10   0   1  157.48    4.30
 -10   0  -1  165.78    3.80
 -10   0  -1  155.58    4.10
  10   0   1  159.18    4.20
 -10   0  -1  159.88    4.30
 -10   0  -1  155.48    4.40
 -10   0  -1  159.68    4.30
  10   0   1  160.58    4.40
 -10   0  -1  162.08    4.50
  10   0   1  163.38    4.50
 -12   0  -1    2.60    0.50
  12   0   1    2.50    0.70
 -12   0  -1    3.30    0.70
  12   0   1    3.40    0.70
  12   0   1    2.30    0.70
 -12   0  -1    4.00    0.90
  12   0   1    2.90    0.70
  12   0   1    3.30    0.80
  12   0   1    2.80    0.70
  12   0   1    3.30    0.80
  12   0   1    4.00    0.80
 -12   0  -1    3.50    0.90
 -12   0  -1    4.20    0.70
 -12   0  -1    2.90    0.90
  14   0   1    1.00    0.80
 -14   0  -1    2.40    0.90
 -14   0  -1    2.10    0.90
 -14   0  -1    1.90    1.10
 -14   0  -1    2.50    0.60
  14   0   1    3.10    0.90
  14   0   1    2.50    0.70
 -14   0  -1    1.70    0.60
  14   0   1    2.50    0.70
  14   0   1    1.90    0.80
  14   0   1    1.10    0.70
  14   0   1    2.40    0.90
  14   0   1    1.90    0.70
 -14   0  -1    2.90    0.80
 -16   0  -1    1.00    1.10
  16   0   1   -0.10    1.00
 -16   0  -1    0.30    0.70
 -16   0  -1    0.70    1.20
  16   0   1   -0.10    0.80
  16   0   1    0.50    0.80
 -16   0  -1   -0.30    0.90
  16   0   1   -0.80    0.70
 -16   0  -1   -0.40    0.70
  16   0   1   -1.10    0.80
 -16   0  -1    0.30    0.50
  16   0   1   -0.90    1.00
 -16   0  -1   -0.80    0.60
  18   0   1    0.90    1.00
  18   0   1    0.40    1.00
 -18   0  -1    0.30    1.00
 -18   0  -1    1.40    1.40
  18   0   1    0.40    0.90
 -18   0  -1    1.00    0.60
 -18   0  -1    0.80    0.80
 -18   0  -1    1.40    0.90
  18   0   1    0.60    1.40
 -18   0  -1    1.20    1.20
 -18   0  -1    0.70    1.20
  18   0   1    1.60    1.20
 -20   0  -1    6.60    1.30
  20   0   1    6.40    1.30
 -20   0  -1    7.90    1.30
  20   0   1    8.40    1.60
  20   0   1    7.00    1.50
 -20   0  -1   10.50    1.70
  20   0   1   10.10    1.70
 -20   0  -1    6.40    1.10
  20   0   1    6.20    1.60
 -20   0  -1    8.00    1.90
  20   0   1    5.30    1.20
 -20   0  -1    6.60    0.80
 -20   0  -1    9.10    1.90
 -22   0  -1   -1.80    1.10
 -22   0  -1    0.30    0.70
  22   0   1    1.20    1.50
 -22   0  -1    2.30    2.70
  22   0   1   -0.30    1.50
  22   0   1    0.90    1.30
  22   0   1   -1.40    1.10
 -22   0  -1   -0.80    0.90
 -22   0  -1   -1.10    1.60
 -22   0  -1   -0.90    1.60
 -22   0  -1   -0.80    1.20
 -24   0  -1    0.10    1.20
 -24   0  -1    1.90    2.10
  24   0   1    2.40    2.00
 -24   0  -1    1.70    1.70
 -24   0  -1   -3.70    2.10
 -24   0  -1    1.30    1.50
 -24   0  -1   -0.80    1.40
  24   0   1   -1.10    1.80
  24   0   1   -3.70    1.50
  24   0   1   -2.40    1.60
 -26   0  -1    2.50    2.10
 -26   0  -1   -0.90    1.70
  26   0   1   -0.20    2.40
 -26   0  -1   -1.30    1.80
 -25  -1   1   12.50    1.90
  25  -1  -1   19.80    2.80
 -25  -1   1   13.80    2.20
  25  -1  -1   15.10    2.30
 -25  -1   1   17.30    3.90
  25  -1  -1   11.00    2.50
  25   1  -1   13.20    2.30
  25   1  -1   18.80    2.90
 -25   1   1    9.70    2.50
  25   1  -1   10.00    2.40
 -25   1   1   17.50    2.20
 -25   1   1   18.10    2.30
 -25   1   1   17.70    2.60
  23  -1  -1    7.90    2.00
 -23  -1   1    4.50    2.00
 -23  -1   1    5.80    1.50
 -23  -1   1    3.20    1.20
 -23  -1   1    8.10    1.60
  23  -1  -1    6.30    1.70
  23  -1  -1    2.20    1.60
  23  -1  -1   10.10    2.00
  23  -1  -1    7.40    2.10
 -23   1   1    8.60    2.00
 -23   1   1    3.00    1.70
 -23   1   1    5.20    1.90
 -23   1   1    6.20    1.60
  23   1  -1    7.80    1.90
  23   1  -1    4.40    1.50
  23   1  -1    4.30    1.80
 -23   1   1    6.80    1.30
  23   1  -1    6.10    1.60
  23   1  -1    6.60    1.80
  21  -1  -1    7.10    1.40
  21  -1  -1   10.10    1.90
 -21  -1   1    8.40    0.90
 -21  -1   1   11.20    1.60
 -21  -1   1   10.00    2.00
 -21  -1   1   10.80    1.20
 -21  -1   1   11.80    1.60
  21  -1  -1   12.20    1.70
  21  -1  -1    8.20    1.50
  21  -1  -1   13.00    1.90
  21  -1  -1   12.80    2.00
  21  -1  -1    8.10    1.40
 -21   1   1    9.60    1.50
 -21   1   1   11.40    1.70
  21   1  -1   10.30    1.80
 -21   1   1    9.50    1.20
 -21   1   1   13.40    2.00
  21   1  -1   10.80    1.60
  21   1  -1    9.30    1.40
 -21   1   1    9.40    1.90
  21   1  -1   11.60    1.70
  21   1  -1    6.80    1.40
 -21   1   1    9.50    1.30
 -21   1   1   10.00    1.30
  21   1  -1   10.50    1.80
  19  -1  -1   10.30    1.50
 -19  -1   1    9.90    1.80
  19  -1  -1    9.60    1.50
  19  -1  -1    8.80    1.60
 -19  -1   1   11.70    1.90
 -19  -1   1   10.70    1.40
 -19  -1   1    8.50    1.30
  19  -1  -1    7.00    1.20
  19  -1  -1    9.30    1.50
 -19  -1   1    9.20    1.30
 -19  -1   1    8.10    1.00
 -19  -1   1    7.90    1.70
 -19  -1   1    8.90    0.80
 -19  -1   1   12.40    1.10
  19  -1  -1    7.90    1.60
 -19   1   1    8.10    1.10
  19   1  -1    7.10    1.20
 -19   1   1   12.10    1.80
  19   1  -1   11.30    1.70
  19   1  -1    8.10    1.30
 -19   1   1   12.50    1.70
 -19   1   1    6.60    1.50
  19   1  -1    7.90    1.40
  19   1  -1    9.90    1.60
 -19   1   1    8.30    1.10
  19   1  -1   11.80    1.60
 -19   1   1   11.60    1.70
 -19   1   1    9.60    1.30
 -17  -1   1  185.28    4.60
 -17  -1   1  183.98    6.00
 -17  -1   1  190.98    4.80
 -17  -1   1  184.18    5.40
 -17  -1   1  197.58    5.40
  17  -1  -1  188.18    5.20
  17  -1  -1  183.98    5.70
  17  -1  -1  187.48    5.90
 -17  -1   1  197.18    6.00
  17  -1  -1  185.48    5.70
 -17  -1   1  194.28    5.10
  17  -1  -1  185.98    5.60
  17  -1  -1  191.08    5.60
 -17  -1   1  190.18    5.50
  17  -1  -1  185.38    5.30
 -17  -1   1  190.18    5.60
 -17   1   1  190.98    6.00
 -17   1   1  184.58    5.60
 -17   1   1  187.38    5.50
  17   1  -1  188.18    5.60
  17   1  -1  189.88    5.80
 -17   1   1  191.08    5.60
  17   1  -1  182.68    5.50
 -17   1   1  192.88    5.20
 -17   1   1  189.98    5.20
  17   1  -1  193.18    5.30
  17   1  -1  180.58    5.50
 -17   1   1  189.98    5.80
  17   1  -1  160.58    6.40
 -15  -1   1   12.00    1.10
 -15  -1   1   13.40    0.70
 -15  -1   1   12.40    1.70
 -15  -1   1   12.50    1.00
 -15  -1   1   13.50    1.30
  15  -1  -1   11.50    1.30
 -15  -1   1   13.00    1.80
  15  -1  -1   11.30    1.50
  15  -1  -1   12.00    1.60
  15  -1  -1   11.30    1.30
  15  -1  -1   11.80    1.70
 -15  -1   1   12.80    1.50
 -15  -1   1   11.90    1.40
 -15  -1   1   10.10    1.40
  15  -1  -1   12.60    1.50
  15   1  -1   13.70    1.70
 -15   1   1   11.30    1.40
  15   1  -1   11.80    1.30
 -15   1   1   13.80    1.70
 -15   1   1   12.70    1.50
  15   1  -1   11.40    1.40
  15   1  -1   12.20    1.40
 -15   1   1   11.70    1.50
  15   1  -1   12.10    1.50
 -15   1   1   13.10    1.90
  15   1  -1   12.60    1.60
 -15   1   1   12.30    1.20
 -13  -1   1   13.40    1.60
  13  -1  -1   11.80    1.30
  13  -1  -1   13.20    1.20
  13  -1  -1   13.80    1.30
 -13  -1   1   12.60    1.00
  13  -1  -1   12.80    1.40
 -13  -1   1   14.70    1.50
 -13  -1   1   14.50    1.20
  13  -1  -1   14.00    1.10
 -13  -1   1   15.50    1.30
 -13  -1   1   13.60    0.90
  13  -1  -1   14.70    1.50
 -13   1   1   10.30    1.20
  13   1  -1   14.00    1.20
 -13   1   1   11.70    1.20
 -13   1   1   12.60    1.40
 -13   1   1   14.70    1.60
  13   1  -1   14.00    1.30
  13   1  -1   12.70    1.30
 -13   1   1   12.70    1.30
 -13   1   1   13.40    1.30
  13   1  -1   14.00    1.40
  13   1  -1   12.80    1.40
  13   1  -1   13.40    1.30
 -11  -1   1   43.70    1.80
 -11  -1   1   43.80    1.80
 -11  -1   1   42.70    1.70
  11  -1  -1   45.00    1.80
  11  -1  -1   44.30    2.00
 -11  -1   1   45.00    2.00
  11  -1  -1   46.30    2.10
  11  -1  -1   44.80    1.90
  11  -1  -1   44.40    2.00
  11  -1  -1   43.50    1.70
  11  -1  -1   40.60    1.90
 -11  -1   1   47.30    1.60
 -11  -1   1   43.40    2.10
 -11   1   1   43.60    1.80
 -11   1   1   47.50    2.20
  11   1  -1   43.80    1.80
  11   1  -1   45.40    1.80
 -11   1   1   44.10    1.80
 -11   1   1   43.20    1.90
  11   1  -1   42.40    2.00
  11   1  -1   43.60    1.90
 -11   1   1   41.50    1.70
  11   1  -1   43.20    1.70
 -11   1   1   43.90    2.00
  11   1  -1   43.20    1.90
  11   1  -1   42.00    1.90
   9  -1  -1  563.44   13.00
  -9  -1   1  545.15   13.00
  -9  -1   1  540.65   13.30
  -9  -1   1  552.34   13.20
  -9  -1   1  548.15   13.00
   9  -1  -1  559.04   12.80
  -9  -1   1  536.35   12.80
  -9  -1   1  547.25   13.00
   9  -1  -1  554.44   13.10
   9  -1  -1  560.84   13.20
   9  -1  -1  533.85   13.10
   9  -1  -1  549.25   13.20
  -9  -1   1  541.35   12.90
   9  -1  -1  563.34   13.20
  -9   1   1  551.94   13.10
   9   1  -1  539.65   13.00
   9   1  -1  556.94   13.20
  -9   1   1  548.65   13.00
   9   1  -1  546.15   13.00
   9   1  -1  564.54   13.10
  -9   1   1  533.95   12.90
  -9   1   1  554.54   13.30
  -9   1   1  536.85   13.20
   9   1  -1  543.15   13.10
  -9   1   1  545.95   13.00
   9   1  -1  555.84   13.00
   9   1  -1  566.14   12.90
  -7  -1   1   12.30    0.90
   7  -1  -1   12.30    1.00
  -7  -1   1   12.10    1.00
   7  -1  -1   14.10    1.00
  -7  -1   1   11.10    0.80
  -7  -1   1   10.70    0.60
  -7  -1   1   12.40    0.80
   7  -1  -1   11.70    0.70
   7  -1  -1   11.70    1.00
  -7  -1   1   13.60    0.70
   7  -1  -1   13.00    0.80
  -7  -1   1   10.60    0.80
   7  -1  -1   10.60    0.80
  -7  -1   1   13.10    0.80
   7   1  -1   10.40    1.00
   7   1  -1   12.90    0.90
   7   1  -1   12.00    0.90
   7   1  -1   10.70    0.70
   7   1  -1   11.40    0.90
   7   1  -1   12.60    0.70
  -7   1   1   12.90    1.00
  -7   1   1   11.00    1.00
  -7   1   1   13.80    0.80
  -7   1   1   12.00    0.90
  -7   1   1   12.40    0.80
   7   1  -1   12.30    0.90
  -7   1   1   11.70    0.90
  -7   1   1   10.80    0.80
   5  -1  -1  936.21   21.70
   5  -1  -1  949.71   21.70
   5  -1  -1  974.30   21.70
  -5  -1   1  912.11   21.80
   5   1  -1  907.31   21.30
  -5   1   1  929.61   21.30
   5   1  -1  941.31   21.40
  -5   1   1  938.21   21.40
  -5   1   1  933.91   21.40
   5   1  -1  920.01   21.20
   3  -1  -1 4198.28  119.19
  -3  -1   1 4338.37  113.49
   3   1  -1 4151.28  110.39
   1  -1  -1  496.35   11.40
   1  -1  -1  505.15   11.50
   1   1  -1  319.37    7.30
   1  -1   1    5.70    0.30
   1  -1   1    5.50    0.30
  -1  -1  -1    6.90    0.20
  -1  -1  -1    5.90    0.40
   1  -1   1    5.90    0.20
   1  -1   1    5.20    0.40
  -1  -1  -1    6.00    0.30
   1  -1   1    5.80    0.30
  -1  -1  -1    5.50    0.20
  -1  -1  -1    6.70    0.40
  -1  -1  -1    5.60    0.20
   1   1   1    5.80    0.20
   1   1   1    6.10    0.30
   1   1   1    6.00    0.20
  -1   1  -1    6.10    0.40
  -1   1  -1    5.80    0.30
  -1   1  -1    6.00    0.20
   1   1   1    6.40    0.20
   1   1   1    5.40    0.20
   1   1   1    6.10    0.20
   3  -1   1 2023.30   62.59
  -3  -1  -1 2041.30   58.99
  -3   1  -1 1898.01   63.59
   3   1   1 2300.17   60.69
  -5  -1  -1  660.63   16.50
  -5  -1  -1  717.43   16.30
   5  -1   1  719.23   16.50
  -5  -1  -1  720.53   16.30
   5  -1   1  730.83   16.40
   5  -1   1  738.83   16.30
  -5  -1  -1  689.73   16.20
  -5  -1  -1  701.83   16.60
   5  -1   1  732.53   16.40
   5  -1   1  698.33   16.40
   5  -1   1  714.43   16.40
   5   1   1  673.03   16.00
   5   1   1  715.93   16.30
  -5   1  -1  717.03   16.10
   5   1   1  717.63   16.10
  -5   1  -1  704.83   16.10
  -5   1  -1  705.93   16.20
  -5   1  -1  694.53   16.20
  -5   1  -1  685.53   16.10
   7  -1   1 1015.20   22.80
  -7  -1  -1 1004.40   22.80
  -7  -1  -1  966.00   22.80
  -7  -1  -1  985.20   22.90
   7  -1   1 1015.20   23.00
   7  -1   1 1005.40   22.90
   7  -1   1  981.40   23.00
  -7  -1  -1 1012.20   23.00
  -7  -1  -1  980.00   22.80
  -7  -1  -1  982.70   23.10
   7  -1   1 1012.50   23.10
   7   1   1 1014.20   22.80
  -7   1  -1 1010.20   23.10
  -7   1  -1  994.80   22.90
  -7   1  -1  980.00   22.80
  -7   1  -1 1020.70   22.90
  -7   1  -1  975.90   23.00
   7   1   1 1015.40   22.80
  -7   1  -1 1001.90   22.90
   7   1   1  993.30   23.00
   7   1   1  985.30   22.90
   7   1   1  965.10   22.80
  -9  -1  -1  509.75   12.40
   9  -1   1  500.05   12.10
  -9  -1  -1  488.65   12.00
   9  -1   1  521.95   12.00
   9  -1   1  507.05   12.20
  -9  -1  -1  507.05   11.70
   9  -1   1  516.05   12.30
  -9  -1  -1  523.25   11.90
  -9  -1  -1  506.65   12.20
   9  -1   1  515.45   12.30
   9  -1   1  510.15   12.20
  -9  -1  -1  505.95   12.00
   9  -1   1  512.75   12.10
  -9  -1  -1  508.15   12.00
   9   1   1  502.65   12.10
   9   1   1  496.95   12.10
   9   1   1  506.85   11.90
  -9   1  -1  515.05   12.10
  -9   1  -1  507.75   12.20
   9   1   1  507.45   11.90
  -9   1  -1  504.45   12.00
   9   1   1  498.85   12.00
  -9   1  -1  502.15   12.00
  -9   1  -1  504.15   12.20
  -9   1  -1  516.55   11.70
   9   1   1  501.75   12.00
   9   1   1  512.75   12.20
  -9   1  -1  518.05   12.30
  -9   1  -1  515.65   12.00
  11  -1   1  293.97    7.60
 -11  -1  -1  301.07    7.20
  11  -1   1  298.27    7.60
  11  -1   1  295.47    7.30
  11  -1   1  302.17    7.70
 -11  -1  -1  300.97    7.40
  11  -1   1  293.07    7.50
  11  -1   1  301.17    7.50
 -11  -1  -1  297.47    7.40
 -11  -1  -1  306.67    7.70
  11  -1   1  303.77    7.80
 -11  -1  -1  290.77    7.40
 -11  -1  -1  297.07    7.80
 -11  -1  -1  300.67    7.00
  11   1   1  304.17    7.60
 -11   1  -1  302.87    7.50
  11   1   1  298.67    7.30
  11   1   1  283.87    7.40
 -11   1  -1  298.97    7.00
  11   1   1  290.27    7.40
 -11   1  -1  291.57    7.50
 -11   1  -1  303.97    7.50
  11   1   1  297.17    7.60
  11   1   1  292.17    7.50
  11   1   1  297.27    7.30
 -11   1  -1  287.97    7.60
 -11   1  -1  305.27    7.70
 -11   1  -1  299.77    7.30
  13  -1   1    5.00    1.00
  13  -1   1    3.80    0.80
 -13  -1  -1    3.80    0.80
  13  -1   1    5.50    0.80
  13  -1   1    3.90    0.70
 -13  -1  -1    5.50    0.70
 -13  -1  -1    4.70    0.80
  13  -1   1    4.60    0.80
 -13  -1  -1    4.80    1.20
 -13  -1  -1    7.00    1.10
 -13  -1  -1    5.20    0.60
  13  -1   1    4.20    1.00
 -13  -1  -1    5.70    0.60
  13  -1   1    6.10    1.10
 -13   1  -1    4.10    0.70
 -13   1  -1    5.70    1.10
 -13   1  -1    4.30    0.80
 -13   1  -1    4.00    0.70
 -13   1  -1    6.20    1.00
 -13   1  -1    5.40    0.70
 -13   1  -1    5.60    1.00
  13   1   1    5.80    0.90
  13   1   1    5.00    1.10
  13   1   1    5.10    1.00
  13   1   1    4.10    0.90
  13   1   1    5.50    0.90
  13   1   1    4.70    0.70
  13   1   1    5.00    0.80
  15  -1   1   36.50    2.20
 -15  -1  -1   37.20    2.00
  15  -1   1   37.90    2.10
 -15  -1  -1   38.80    1.60
 -15  -1  -1   40.20    1.90
 -15  -1  -1   37.30    2.50
  15  -1   1   37.90    1.90
  15  -1   1   38.00    2.20
  15  -1   1   37.50    2.40
 -15  -1  -1   39.80    1.40
 -15  -1  -1   38.60    1.80
  15  -1   1   40.80    1.80
 -15  -1  -1   38.70    2.30
  15  -1   1   40.60    2.10
 -15   1  -1   43.00    2.50
 -15   1  -1   39.50    2.00
 -15   1  -1   37.90    2.00
  15   1   1   39.10    2.00
 -15   1  -1   38.90    1.40
 -15   1  -1   40.00    2.20
  15   1   1   35.90    2.00
  15   1   1   38.00    2.30
 -15   1  -1   41.10    1.80
  15   1   1   37.00    2.10
  15   1   1   41.00    2.20
 -15   1  -1   38.40    2.20
  15   1   1   39.40    1.80
  15   1   1   36.00    1.80
 -17  -1  -1  135.69    4.40
  17  -1   1  135.09    4.70
  17  -1   1  132.49    4.50
 -17  -1  -1  135.99    3.50
 -17  -1  -1  130.39    4.10
  17  -1   1  132.49    4.20
 -17  -1  -1  133.19    4.20
  17  -1   1  128.59    4.40
  17  -1   1  128.69    4.00
 -17  -1  -1  137.09    4.80
 -17  -1  -1  139.49    3.80
 -17  -1  -1  136.49    4.80
  17  -1   1  132.39    4.50
  17   1   1  130.99    4.50
 -17   1  -1  128.59    3.30
  17   1   1  123.99    3.90
 -17   1  -1  133.39    4.50
  17   1   1  132.89    4.30
 -17   1  -1  129.29    4.20
  17   1   1  132.79    4.00
 -17   1  -1  132.89    4.50
 -17   1  -1  131.29    3.90
  17   1   1  128.19    4.40
 -17   1  -1  133.19    4.20
 -17   1  -1  130.99    4.80
  17   1   1  124.09    4.20
  17   1   1  136.89    4.40
 -19  -1  -1    7.90    1.00
  19  -1   1    8.60    1.30
  19  -1   1    7.40    1.40
 -19  -1  -1    9.90    1.50
 -19  -1  -1   10.10    1.20
 -19  -1  -1   11.40    2.00
  19  -1   1    7.90    1.60
  19  -1   1    7.00    1.40
 -19  -1  -1    9.30    1.00
 -19  -1  -1    6.00    1.20
  19  -1   1    8.80    1.20
  19  -1   1   12.20    1.70
 -19  -1  -1   10.10    1.70
  19   1   1    9.30    1.60
 -19   1  -1    7.20    1.60
  19   1   1    8.30    1.20
  19   1   1    8.50    1.40
 -19   1  -1   10.80    1.40
 -19   1  -1    7.60    1.40
  19   1   1    9.70    1.60
  19   1   1    9.60    1.20
 -19   1  -1   11.30    1.80
 -19   1  -1    8.40    1.10
  19   1   1    7.70    1.50
  19   1   1    5.90    1.30
 -19   1  -1   11.60    1.80
  21  -1   1    9.90    1.70
 -21  -1  -1   14.00    1.70
 -21  -1  -1    9.90    1.90
 -21  -1  -1   10.80    1.20
 -21  -1  -1   10.20    1.50
  21  -1   1   12.80    1.60
  21  -1   1    9.20    1.90
 -21  -1  -1    8.90    1.40
 -21  -1  -1    8.70    1.10
  21  -1   1    9.00    1.70
 -21  -1  -1   13.60    1.80
  21  -1   1   12.70    1.90
  21   1   1    8.20    1.30
  21   1   1   10.50    1.40
 -21   1  -1   10.30    2.60
  21   1   1   11.80    1.80
  21   1   1   10.50    1.60
 -21   1  -1    8.30    2.00
 -21   1  -1   15.00    2.10
 -21   1  -1   12.70    1.60
 -21   1  -1   12.90    1.40
 -21   1  -1    9.00    1.30
  21   1   1    9.60    1.70
 -21   1  -1   11.90    1.60
 -23  -1  -1   38.10    3.90
 -23  -1  -1   39.80    2.90
  23  -1   1   36.30    2.80
 -23  -1  -1   42.30    3.70
 -23  -1  -1   38.90    1.70
  23  -1   1   36.80    3.40
 -23  -1  -1   44.10    3.10
  23  -1   1   41.70    3.30
  23  -1   1   41.50    3.30
 -23  -1  -1   40.80    2.30
 -23  -1  -1   44.60    2.20
 -23   1  -1   45.90    3.50
 -23   1  -1   40.00    3.00
 -23   1  -1   43.90    2.10
 -23   1  -1   48.30    3.40
  23   1   1   37.40    2.70
  23   1   1   36.20    3.40
  23   1   1   42.70    3.10
 -23   1  -1   43.20    2.70
  23   1   1   44.20    3.20
 -23   1  -1   43.90    3.90
 -25  -1  -1   49.99    3.30
  25  -1   1   41.30    3.80
 -25  -1  -1   43.50    3.50
 -25  -1  -1   48.00    4.40
  25  -1   1   40.50    4.00
 -25   1  -1   43.90    3.80
 -25   1  -1   44.30    3.60
  25   1   1   41.00    4.00
 -25   1  -1   34.20    4.60
 -25   1  -1   47.20    3.00
  25   1   1   47.90    3.80
  25   1   1   36.20    3.20
  25   1   1   44.80    3.80
 -25   1  -1   51.79    4.10
  26  -2  -1    3.70    2.50
 -26  -2   1    8.40    2.10
  26  -2  -1    4.80    2.50
 -26  -2   1    4.50    1.70
  26  -2  -1    4.10    2.50
  26   2  -1    2.50    2.60
 -26   2   1    6.40    2.50
 -26   2   1    1.90    1.90
  26   2  -1    3.60    2.20
 -26   2   1    5.40    2.70
 -24  -2   1   36.70    2.30
 -24  -2   1   37.50    2.70
 -24  -2   1   36.50    4.00
  24  -2  -1   39.00    3.40
 -24  -2   1   44.20    3.30
  24  -2  -1   32.70    3.70
  24  -2  -1   32.00    3.60
  24   2  -1   40.50    3.40
 -24   2   1   40.20    3.70
 -24   2   1   41.10    2.80
 -24   2   1   41.30    3.30
 -24   2   1   38.90    4.10
  24   2  -1   33.00    2.90
  24   2  -1   38.70    3.60
  24   2  -1   32.40    3.30
 -22  -2   1   22.10    2.20
  22  -2  -1   22.80    2.70
 -22  -2   1   23.10    2.60
  22  -2  -1   22.40    3.00
  22  -2  -1   19.10    2.60
 -22  -2   1   24.10    3.10
  22  -2  -1   23.10    2.90
 -22  -2   1   19.60    1.70
  22  -2  -1   25.10    3.00
  22   2  -1   20.90    2.60
 -22   2   1   19.20    1.50
 -22   2   1   22.40    3.30
  22   2  -1   19.40    2.60
 -22   2   1   23.40    2.30
 -22   2   1   22.00    2.90
  22   2  -1   21.10    2.80
  22   2  -1   23.40    2.60
  22   2  -1   19.00    2.30
 -22   2   1   22.00    2.50
 -22   2   1   20.20    2.50
  20  -2  -1   34.00    2.60
 -20  -2   1   34.30    2.80
  20  -2  -1   31.70    2.30
 -20  -2   1   31.50    2.40
  20  -2  -1   33.20    2.70
  20  -2  -1   30.60    2.50
  20  -2  -1   24.40    2.10
  20  -2  -1   29.40    2.90
 -20  -2   1   32.10    3.00
 -20  -2   1   32.60    2.10
  20  -2  -1   28.60    2.70
 -20  -2   1   28.50    2.10
 -20  -2   1   29.60    1.70
 -20   2   1   27.60    1.70
 -20   2   1   29.00    2.10
  20   2  -1   31.40    2.60
  20   2  -1   30.40    2.50
 -20   2   1   30.20    2.50
 -20   2   1   33.70    3.20
  20   2  -1   29.50    2.20
  20   2  -1   31.00    2.50
  20   2  -1   30.00    2.50
 -20   2   1   32.70    2.30
 -20   2   1   30.00    2.40
  20   2  -1   31.80    2.20
 -20   2   1   30.30    2.80
  18  -2  -1   29.30    2.30
 -18  -2   1   25.40    1.80
 -18  -2   1   28.20    1.80
 -18  -2   1   26.60    1.50
  18  -2  -1   25.90    2.20
 -18  -2   1   28.90    2.70
  18  -2  -1   25.80    2.10
  18  -2  -1   29.60    2.60
  18  -2  -1   25.20    2.40
  18  -2  -1   28.90    2.40
  18  -2  -1   23.90    1.90
 -18  -2   1   27.20    2.40
  18   2  -1   25.60    2.10
 -18   2   1   26.30    1.80
 -18   2   1   27.40    2.40
 -18   2   1   30.30    2.70
 -18   2   1   29.20    2.00
  18   2  -1   25.50    2.70
 -18   2   1   26.60    2.30
  18   2  -1   25.20    2.10
  18   2  -1   28.80    1.90
  18   2  -1   26.90    1.90
 -18   2   1   26.20    1.60
  18   2  -1   27.40    2.30
  16  -2  -1  227.98    6.40
 -16  -2   1  221.98    6.10
 -16  -2   1  226.78    6.20
  16  -2  -1  233.28    6.80
  16  -2  -1  220.48    6.60
  16  -2  -1  229.28    6.60
 -16  -2   1  229.38    6.00
  16  -2  -1  227.58    6.50
 -16  -2   1  228.08    6.60
  16  -2  -1  227.18    6.40
  16  -2  -1  225.38    6.10
 -16  -2   1  222.98    6.90
 -16   2   1  222.48    6.00
 -16   2   1  223.28    6.30
 -16   2   1  221.78    6.20
 -16   2   1  220.98    6.50
 -16   2   1  217.98    6.10
 -16   2   1  230.58    6.10
  16   2  -1  195.88    6.50
 -16   2   1  232.28    6.70
  16   2  -1  221.88    6.30
  16   2  -1  225.38    6.00
  16   2  -1  218.58    6.00
  16   2  -1  226.18    6.40
  16   2  -1  221.18    6.20
 -14  -2   1    4.30    1.00
  14  -2  -1    3.60    0.90
 -14  -2   1    4.90    0.90
 -14  -2   1    4.50    0.80
 -14  -2   1    6.40    0.90
  14  -2  -1    5.60    0.90
  14  -2  -1    4.40    1.00
  14  -2  -1    4.60    1.10
  14  -2  -1    4.40    1.10
 -14  -2   1    5.10    0.70
 -14  -2   1    6.10    1.30
  14  -2  -1    5.20    1.10
  14  -2  -1    4.60    0.80
  14   2  -1    5.50    0.90
 -14   2   1    4.80    1.20
  14   2  -1    6.60    1.10
  14   2  -1    4.70    1.00
 -14   2   1    7.40    1.00
  14   2  -1    5.30    0.90
 -14   2   1    3.70    0.80
 -14   2   1    5.80    1.00
  14   2  -1    4.70    0.90
 -14   2   1    5.00    1.00
 -14   2   1    5.20    1.20
  14   2  -1    6.30    1.20
 -12  -2   1   49.00    1.80
 -12  -2   1   45.10    2.40
 -12  -2   1   44.80    2.10
  12  -2  -1   48.20    2.10
 -12  -2   1   48.00    1.90
  12  -2  -1   50.59    2.00
 -12  -2   1   44.70    1.60
  12  -2  -1   48.50    2.20
  12  -2  -1   49.20    2.20
  12  -2  -1   44.20    2.00
  12  -2  -1   49.10    2.20
 -12  -2   1   45.10    1.40
  12   2  -1   47.10    2.10
 -12   2   1   46.30    2.10
 -12   2   1   48.60    2.30
 -12   2   1   49.70    2.40
  12   2  -1   47.90    1.80
 -12   2   1   46.20    1.80
  12   2  -1   47.50    1.90
  12   2  -1   45.80    2.20
  12   2  -1   47.70    2.00
 -12   2   1   49.00    2.00
  12   2  -1   46.30    1.90
 -10  -2   1  440.86   11.40
  10  -2  -1  443.36   11.20
 -10  -2   1  465.55   11.10
  10  -2  -1  478.75   11.20
  10  -2  -1  463.25   10.90
 -10  -2   1  458.75   10.70
  10  -2  -1  466.35   11.20
 -10  -2   1  446.86   10.50
 -10  -2   1  461.05   10.90
  10  -2  -1  446.26   11.10
 -10  -2   1  445.06   11.00
  10  -2  -1  464.25   11.30
 -10  -2   1  455.95   10.80
  10  -2  -1  449.66   11.00
  10  -2  -1  474.15   11.20
  10   2  -1  452.25   10.90
  10   2  -1  465.75   10.90
 -10   2   1  460.65   11.20
 -10   2   1  445.66   10.80
  10   2  -1  450.85   11.00
 -10   2   1  454.85   11.30
  10   2  -1  457.45   11.00
  10   2  -1  464.85   11.30
  10   2  -1  444.46   11.00
 -10   2   1  459.85   11.00
  10   2  -1  456.25   10.90
 -10   2   1  454.75   11.00
 -10   2   1  463.85   11.30
   8  -2  -1 1446.06   32.00
   8  -2  -1 1438.36   32.30
   8  -2  -1 1413.96   32.10
  -8  -2   1 1369.46   31.90
   8  -2  -1 1362.46   32.30
  -8  -2   1 1389.66   32.00
  -8  -2   1 1374.76   32.10
   8  -2  -1 1411.46   32.20
   8  -2  -1 1404.16   32.30
   8  -2  -1 1396.06   32.30
  -8  -2   1 1391.46   32.50
  -8   2   1 1371.26   31.50
   8   2  -1 1336.37   31.50
   8   2  -1 1353.56   31.80
  -8   2   1 1397.36   31.80
  -8   2   1 1401.56   31.70
   8   2  -1 1371.56   31.40
   8   2  -1 1392.56   31.50
  -6  -2   1  136.19    3.50
  -6  -2   1  130.99    3.80
  -6  -2   1  133.79    3.20
  -6  -2   1  135.89    3.50
   6  -2  -1  140.99    3.70
   6  -2  -1  135.09    3.60
  -6  -2   1  135.39    3.30
   6  -2  -1  133.09    3.70
  -6  -2   1  134.69    3.40
  -6  -2   1  135.59    3.30
   6  -2  -1  138.09    3.70
   6  -2  -1  139.09    3.50
   6  -2  -1  137.79    3.50
   6  -2  -1  138.29    3.70
  -6   2   1  138.99    3.60
   6   2  -1  132.89    3.30
  -6   2   1  132.69    3.60
  -6   2   1  133.99    3.50
  -6   2   1  136.79    3.60
   6   2  -1  129.49    3.70
   6   2  -1  134.29    3.40
   6   2  -1  127.99    3.40
   6   2  -1  132.69    3.30
   6   2  -1  133.99    3.40
  -6   2   1  131.89    3.70
   6   2  -1  131.79    3.40
   4  -2  -1 1297.77   29.10
  -4  -2   1 1216.68   29.00
  -4   2   1 1236.98   28.40
  -2  -2   1 5271.47  133.59
   2  -2  -1 5837.22  147.59
   2   2  -1 5124.79  123.39
   0   2  -1 8005.60  169.38
   0   2   1 6252.07  170.78
   2  -2   1  506.85   11.30
   2  -2   1  506.45   11.50
  -2  -2  -1  502.55   11.40
   2  -2   1  512.55   11.60
  -2  -2  -1  486.65   11.60
   2  -2   1  501.65   11.70
  -2  -2  -1  492.55   11.40
   2  -2   1  457.95   11.50
  -2   2  -1  501.45   11.50
  -2   2  -1  501.95   11.40
  -2   2  -1  492.85   11.40
   2   2   1  476.55   11.40
  -2   2  -1  495.55   11.40
  -2   2  -1  499.35   11.70
  -2   2  -1  499.35   11.50
  -2   2  -1  519.05   11.60
   2   2   1  496.15   11.40
   2   2   1  475.55   11.50
   4  -2   1  316.67    7.50
   4  -2   1  305.57    7.30
  -4  -2  -1  292.17    7.00
   4  -2   1  312.37    7.40
   4  -2   1  309.57    7.30
  -4  -2  -1  299.57    7.10
  -4  -2  -1  307.67    7.20
  -4  -2  -1  306.07    7.50
  -4  -2  -1  299.77    7.10
   4  -2   1  304.77    7.20
  -4  -2  -1  302.47    7.00
   4  -2   1  306.17    7.20
  -4  -2  -1  299.97    7.00
   4  -2   1  313.27    7.10
   4   2   1  309.07    7.00
   4   2   1  303.87    7.00
   4   2   1  272.37    7.00
   4   2   1  303.37    7.00
   4   2   1  298.67    7.00
  -4   2  -1  304.77    7.30
  -4   2  -1  301.27    7.10
  -4   2  -1  312.47    7.20
   4   2   1  303.07    7.10
  -4   2  -1  303.37    7.10
  -4   2  -1  299.97    7.20
   4   2   1  300.97    7.30
  -4   2  -1  311.27    7.20
  -4   2  -1  305.27    7.20
   4   2   1  302.07    7.30
   6  -2   1 1142.09   25.50
   6  -2   1 1107.69   25.60
  -6  -2  -1 1097.99   25.40
   6  -2   1 1066.39   25.50
   6  -2   1 1151.08   25.50
  -6  -2  -1 1085.19   25.70
   6   2   1 1080.09   24.80
  -6   2  -1 1070.69   24.70
  -6   2  -1 1079.99   24.80
  -6   2  -1 1063.29   24.70
  -6   2  -1 1075.69   24.60
  -6   2  -1 1042.00   24.70
  -6   2  -1 1105.99   24.60
  -6   2  -1 1063.29   24.60
  -6   2  -1 1079.99   24.70
  -8  -2  -1  183.48    4.50
   8  -2   1  183.98    4.70
  -8  -2  -1  177.78    4.40
  -8  -2  -1  177.88    4.50
   8  -2   1  188.88    5.00
  -8  -2  -1  182.08    4.70
   8  -2   1  184.68    4.90
  -8  -2  -1  175.78    5.10
   8  -2   1  181.08    4.80
  -8  -2  -1  179.48    4.60
  -8  -2  -1  176.18    4.30
   8  -2   1  188.78    4.60
   8  -2   1  188.58    4.90
  -8  -2  -1  191.88    5.10
   8   2   1  180.38    4.50
   8   2   1  178.98    4.50
   8   2   1  182.88    4.70
  -8   2  -1  186.38    4.70
   8   2   1  183.58    4.50
  -8   2  -1  181.68    4.50
  -8   2  -1  181.98    4.90
  -8   2  -1  178.48    4.90
  -8   2  -1  185.08    4.50
  -8   2  -1  178.98    4.70
   8   2   1  176.08    4.90
  -8   2  -1  179.08    4.90
   8   2   1  170.68    4.50
  -8   2  -1  183.68    4.60
 -10  -2  -1   44.60    1.50
 -10  -2  -1   42.40    1.40
  10  -2   1   42.20    1.90
 -10  -2  -1   42.40    1.60
  10  -2   1   40.90    1.80
 -10  -2  -1   44.90    1.90
 -10  -2  -1   42.60    1.60
  10  -2   1   44.00    2.00
 -10  -2  -1   41.80    1.20
  10  -2   1   41.50    1.70
  10  -2   1   43.60    2.00
  10  -2   1   41.00    1.90
  10  -2   1   41.00    1.60
 -10  -2  -1   40.30    2.10
 -10   2  -1   41.40    1.60
  10   2   1   39.30    1.60
 -10   2  -1   43.30    1.70
 -10   2  -1   43.30    1.50
  10   2   1   41.50    1.80
 -10   2  -1   43.70    2.00
  10   2   1   42.30    1.50
  10   2   1   41.90    1.60
 -10   2  -1   41.90    1.60
  10   2   1   43.50    1.80
 -10   2  -1   40.50    1.70
  10   2   1   42.10    1.60
 -10   2  -1   42.00    2.00
  10   2   1   40.60    1.90
 -12  -2  -1  102.59    3.40
  12  -2   1  104.99    3.60
  12  -2   1  104.99    3.40
  12  -2   1  105.79    3.40
 -12  -2  -1   95.49    3.10
 -12  -2  -1  105.79    3.10
 -12  -2  -1  106.09    2.60
 -12  -2  -1  102.79    3.10
 -12  -2  -1  106.49    2.80
 -12  -2  -1  103.39    3.70
  12  -2   1  107.29    3.20
  12  -2   1  102.89    3.10
  12  -2   1  106.69    3.40
  12  -2   1  108.29    3.50
 -12   2  -1  106.89    3.60
 -12   2  -1  106.59    2.90
 -12   2  -1  104.09    3.30
  12   2   1  100.99    3.10
 -12   2  -1  104.89    3.20
  12   2   1  102.99    3.30
 -12   2  -1  101.09    3.10
  12   2   1  107.49    3.10
  12   2   1  102.99    3.00
  12   2   1  106.29    3.40
 -12   2  -1  105.99    3.50
  12   2   1  107.69    3.20
 -12   2  -1  106.99    3.30
  12   2   1  106.19    3.50
  14  -2   1   73.39    3.10
 -14  -2  -1   74.19    2.20
 -14  -2  -1   73.09    3.20
 -14  -2  -1   74.49    2.50
 -14  -2  -1   72.09    2.00
  14  -2   1   76.29    3.00
  14  -2   1   73.69    2.80
 -14  -2  -1   75.49    3.00
  14  -2   1   71.89    2.70
 -14  -2  -1   71.99    2.60
  14  -2   1   71.99    2.90
  14  -2   1   70.09    2.80
 -14  -2  -1   73.79    2.50
  14  -2   1   72.99    2.50
 -14   2  -1   71.09    2.20
 -14   2  -1   71.89    3.00
 -14   2  -1   74.19    2.70
  14   2   1   69.19    2.50
 -14   2  -1   75.29    3.10
 -14   2  -1   70.79    2.70
  14   2   1   71.49    2.90
  14   2   1   72.39    2.50
 -14   2  -1   70.29    2.50
  14   2   1   73.69    2.60
  14   2   1   74.59    2.80
 -14   2  -1   69.79    2.60
  14   2   1   71.89    2.80
  14   2   1   70.29    2.40
 -16  -2  -1   43.90    2.60
 -16  -2  -1   46.70    2.10
  16  -2   1   44.50    2.70
  16  -2   1   46.70    2.50
  16  -2   1   43.10    2.20
 -16  -2  -1   41.10    1.70
  16  -2   1   48.40    2.50
 -16  -2  -1   45.40    2.90
 -16  -2  -1   46.70    2.20
  16  -2   1   44.70    2.10
 -16  -2  -1   44.70    2.00
 -16  -2  -1   43.20    1.40
  16  -2   1   46.30    2.40
 -16   2  -1   44.10    2.60
  16   2   1   46.20    2.30
 -16   2  -1   44.80    2.00
  16   2   1   43.70    2.20
  16   2   1   41.80    2.10
  16   2   1   47.60    2.50
 -16   2  -1   46.90    2.30
 -16   2  -1   42.30    2.80
 -16   2  -1   43.80    2.30
 -16   2  -1   45.90    1.70
  16   2   1   45.80    2.50
 -16   2  -1   45.10    2.30
  16   2   1   44.90    2.00
  18  -2   1   39.30    2.70
  18  -2   1   40.80    2.60
  18  -2   1   42.10    2.40
  18  -2   1   44.30    2.60
 -18  -2  -1   43.60    1.80
  18  -2   1   38.40    2.10
 -18  -2  -1   38.80    2.00
 -18  -2  -1   43.70    3.10
 -18  -2  -1   41.10    2.20
 -18  -2  -1   43.30    2.80
 -18  -2  -1   40.10    1.40
 -18   2  -1   38.40    2.00
 -18   2  -1   42.80    2.50
 -18   2  -1   38.80    2.70
 -18   2  -1   39.40    2.50
 -18   2  -1   42.30    3.00
  18   2   1   42.00    2.60
  18   2   1   43.00    2.10
 -18   2  -1   42.30    2.40
 -18   2  -1   37.30    1.60
  18   2   1   42.30    2.60
  18   2   1   42.50    2.30
  18   2   1   44.00    2.40
  20  -2   1    5.20    1.60
 -20  -2  -1    7.00    1.30
 -20  -2  -1    6.00    2.00
 -20  -2  -1    6.70    0.90
  20  -2   1    3.90    1.50
  20  -2   1    6.00    1.50
  20  -2   1    4.80    1.20
 -20  -2  -1    5.90    1.10
 -20  -2  -1    5.00    1.60
 -20  -2  -1    6.00    0.90
  20  -2   1    3.90    1.50
  20  -2   1    4.70    1.20
 -20  -2  -1    5.00    1.10
 -20   2  -1    3.00    1.70
 -20   2  -1    6.10    1.70
 -20   2  -1    4.40    0.70
  20   2   1    6.40    1.50
  20   2   1    3.50    1.10
  20   2   1    7.40    1.70
 -20   2  -1    4.80    1.20
  20   2   1    7.20    1.20
  20   2   1    6.30    1.40
  20   2   1    8.00    1.50
 -20   2  -1    3.10    1.30
  20   2   1    4.90    1.40
 -20   2  -1    6.30    1.60
 -20   2  -1    3.60    1.10
  22  -2   1   43.30    3.50
  22  -2   1   44.20    3.10
 -22  -2  -1   47.40    2.90
 -22  -2  -1   39.20    2.10
  22  -2   1   39.30    2.80
 -22  -2  -1   39.30    3.50
  22  -2   1   44.40    3.70
 -22  -2  -1   35.00    3.00
  22  -2   1   40.40    3.20
 -22  -2  -1   40.40    3.70
  22   2   1   45.60    3.30
 -22   2  -1   43.50    3.00
 -22   2  -1   39.50    2.90
 -22   2  -1   37.90    3.70
  22   2   1   41.70    3.00
 -22   2  -1   46.10    3.40
 -22   2  -1   40.20    3.00
  22   2   1   38.80    2.50
  22   2   1   42.30    2.80
  24  -2   1   67.89    4.70
  24  -2   1   63.79    4.60
  24  -2   1   68.49    4.20
 -24  -2  -1   63.09    2.80
 -24  -2  -1   77.29    4.90
 -24  -2  -1   70.39    3.40
 -24  -2  -1   78.09    4.00
  24   2   1   66.39    3.70
  24   2   1   69.49    3.40
  24   2   1   67.49    4.10
 -24   2  -1   73.49    5.50
 -24   2  -1   71.19    2.90
  24   2   1   70.29    4.30
 -24   2  -1   67.29    3.60
 -24   2  -1   72.39    3.90
 -24   2  -1   72.39    4.30
 -24   2  -1   70.99    4.00
  26  -2   1   10.20    3.00
  26  -2   1    1.90    3.20
 -26  -2  -1    5.20    1.80
 -26  -2  -1    9.60    2.30
 -26   2  -1    5.00    2.10
  26   2   1    4.60    2.30
 -26   2  -1    3.20    2.80
 -26   2  -1    9.30    2.50
 -25  -3   1    8.60    1.50
  25  -3  -1    8.20    2.60
 -25  -3   1   11.80    2.10
  25  -3  -1   10.00    2.30
  25  -3  -1   10.20    2.60
 -25   3   1   11.40    1.90
  25   3  -1    5.70    2.10
  25   3  -1    9.30    2.30
  25   3  -1   11.80    2.50
 -25   3   1    2.30    2.50
 -25   3   1    8.80    2.50
 -25   3   1   10.60    2.10
  23  -3  -1    4.00    2.00
  23  -3  -1   -1.00    1.50
 -23  -3   1    2.60    1.20
 -23  -3   1    1.30    0.90
 -23  -3   1    1.00    1.60
  23  -3  -1    0.20    2.00
 -23  -3   1   -0.10    1.50
 -23   3   1    2.20    2.10
  23   3  -1    4.70    1.80
 -23   3   1    0.90    1.00
  23   3  -1   -1.30    1.60
 -23   3   1    4.80    2.10
  23   3  -1    0.80    1.30
 -23   3   1    1.10    1.50
 -23   3   1    1.20    1.50
  23   3  -1    1.10    1.60
 -23   3   1   -0.20    1.50
 -21  -3   1   13.70    1.70
  21  -3  -1   12.40    1.80
  21  -3  -1   16.20    2.00
  21  -3  -1   12.10    2.10
  21  -3  -1   11.50    1.70
 -21  -3   1    9.30    1.80
  21  -3  -1   13.50    2.20
 -21  -3   1   11.10    1.40
 -21  -3   1   13.40    1.70
  21  -3  -1   18.10    2.30
  21   3  -1   13.40    1.80
 -21   3   1   12.50    1.70
  21   3  -1    8.60    1.40
 -21   3   1   14.10    1.80
 -21   3   1   12.40    1.70
  21   3  -1   15.70    2.20
  21   3  -1   12.30    1.70
  21   3  -1   14.70    2.30
  21   3  -1   12.50    1.50
 -21   3   1   12.00    1.60
 -21   3   1   12.90    2.10
 -21   3   1   14.10    2.20
  19  -3  -1   32.40    2.80
 -19  -3   1   32.90    2.40
  19  -3  -1   34.70    2.70
  19  -3  -1   29.10    2.30
  19  -3  -1   34.00    2.90
 -19  -3   1   31.90    2.00
  19  -3  -1   31.40    2.50
 -19  -3   1   34.30    2.60
 -19  -3   1   32.00    1.60
  19  -3  -1   35.60    2.60
  19  -3  -1   30.30    2.10
 -19  -3   1   34.60    1.90
 -19   3   1   35.30    2.80
 -19   3   1   32.70    1.90
  19   3  -1   30.40    2.60
 -19   3   1   33.30    2.40
  19   3  -1   32.50    2.00
 -19   3   1   30.90    2.40
  19   3  -1   32.70    2.60
 -19   3   1   34.50    2.10
  19   3  -1   33.30    2.10
 -19   3   1   31.00    3.00
 -19   3   1   29.10    2.40
  19   3  -1   31.10    2.40
 -17  -3   1   12.60    1.40
  17  -3  -1   10.70    1.60
 -17  -3   1   10.10    1.90
 -17  -3   1    7.80    1.00
 -17  -3   1    7.90    0.80
  17  -3  -1    9.10    1.10
 -17  -3   1   10.10    1.40
 -17  -3   1    9.00    1.00
  17  -3  -1    7.00    1.50
  17  -3  -1   10.20    1.40
  17  -3  -1    8.90    1.30
  17  -3  -1    7.90    1.60
  17  -3  -1    8.00    1.20
 -17   3   1   11.10    1.80
  17   3  -1    7.10    1.10
  17   3  -1    8.30    1.30
  17   3  -1   10.70    1.50
 -17   3   1    9.40    1.40
 -17   3   1    9.30    1.10
  17   3  -1    6.70    1.10
  17   3  -1    8.60    1.30
 -17   3   1    8.80    1.00
  17   3  -1    8.80    1.50
 -17   3   1    7.70    1.30
 -17   3   1    8.80    1.30
 -17   3   1    8.30    1.60
  15  -3  -1  264.37    7.30
 -15  -3   1  263.97    6.70
  15  -3  -1  272.27    7.20
  15  -3  -1  268.07    7.50
 -15  -3   1  258.57    7.80
 -15  -3   1  263.47    7.10
  15  -3  -1  263.27    7.50
 -15  -3   1  260.97    7.30
  15  -3  -1  269.87    7.20
 -15  -3   1  257.87    6.80
 -15  -3   1  258.57    6.40
  15  -3  -1  272.17    6.90
  15  -3  -1  266.17    7.40
 -15   3   1  261.77    7.00
 -15   3   1  258.37    7.40
 -15   3   1  266.17    7.10
  15   3  -1  264.57    6.80
  15   3  -1  258.97    7.00
  15   3  -1  255.47    7.30
 -15   3   1  266.27    7.20
  15   3  -1  251.77    6.90
 -15   3   1  264.27    7.50
  15   3  -1  260.57    7.10
  15   3  -1  263.67    6.80
 -13  -3   1    8.50    1.00
  13  -3  -1    5.80    1.00
 -13  -3   1    6.40    1.00
  13  -3  -1    6.50    1.20
 -13  -3   1    5.40    0.80
 -13  -3   1    6.70    1.40
 -13  -3   1    5.20    0.60
  13  -3  -1    7.30    1.20
  13  -3  -1    8.70    1.30
 -13  -3   1    6.40    0.70
  13  -3  -1    5.10    0.90
 -13  -3   1    5.80    0.70
  13  -3  -1    6.40    1.00
  13  -3  -1    6.80    0.90
 -13   3   1    6.80    0.90
  13   3  -1    6.30    1.30
 -13   3   1    5.70    0.90
 -13   3   1    6.40    1.30
  13   3  -1    5.30    0.80
 -13   3   1    7.40    0.90
  13   3  -1    4.30    0.90
 -13   3   1    5.10    1.10
 -13   3   1    5.50    1.00
  13   3  -1    4.30    0.80
  13   3  -1    5.30    0.80
  13   3  -1    6.10    1.00
 -11  -3   1  367.86    8.80
 -11  -3   1  360.66    9.90
  11  -3  -1  379.16    9.10
 -11  -3   1  372.86    8.80
  11  -3  -1  385.76    9.60
  11  -3  -1  379.26    9.60
 -11  -3   1  372.16    9.30
  11  -3  -1  381.76    9.70
 -11  -3   1  380.46    9.30
  11  -3  -1  374.36    9.50
  11  -3  -1  389.46    9.50
  11  -3  -1  382.16    9.30
 -11  -3   1  369.16    8.90
 -11   3   1  365.06    9.10
  11   3  -1  371.96    8.90
  11   3  -1  366.06    9.00
  11   3  -1  363.36    9.10
  11   3  -1  365.66    9.50
 -11   3   1  373.56    9.30
 -11   3   1  371.26    9.20
 -11   3   1  362.06    8.70
 -11   3   1  371.26    9.50
  11   3  -1  377.26    8.90
  11   3  -1  367.36    9.10
 -11   3   1  357.16    9.40
  -9  -3   1   46.50    1.80
  -9  -3   1   47.90    1.30
   9  -3  -1   50.19    2.10
   9  -3  -1   46.80    2.10
   9  -3  -1   49.10    2.00
   9  -3  -1   48.10    1.80
  -9  -3   1   47.50    1.40
  -9  -3   1   43.20    2.30
  -9  -3   1   48.70    1.50
   9  -3  -1   48.70    1.70
  -9  -3   1   47.10    1.60
   9  -3  -1   45.20    1.90
  -9  -3   1   44.50    1.70
   9  -3  -1   48.50    2.00
   9  -3  -1   44.70    2.10
   9   3  -1   46.80    1.60
  -9   3   1   45.90    2.10
   9   3  -1   48.10    1.60
   9   3  -1   46.50    1.70
  -9   3   1   47.80    1.80
   9   3  -1   46.70    1.60
  -9   3   1   46.80    2.00
   9   3  -1   47.70    1.70
   9   3  -1   48.10    1.70
  -9   3   1   47.20    2.10
   9   3  -1   45.90    2.20
  -9   3   1   46.60    1.80
   7  -3  -1  127.99    3.90
  -7  -3   1  133.29    3.60
   7  -3  -1  126.59    3.70
  -7  -3   1  136.99    3.40
  -7  -3   1  132.29    3.50
   7  -3  -1  134.79    3.80
  -7  -3   1  132.19    3.40
   7  -3  -1  133.09    3.40
   7  -3  -1  131.49    3.60
   7  -3  -1  135.89    3.80
  -7  -3   1  122.19    4.00
   7  -3  -1  130.19    3.70
   7  -3  -1  135.39    3.50
  -7   3   1  128.89    3.70
  -7   3   1  128.99    3.50
   7   3  -1  131.69    3.40
  -7   3   1  125.59    3.50
  -7   3   1  128.69    3.70
   7   3  -1  129.39    3.30
   7   3  -1  133.99    3.30
   7   3  -1  126.79    3.90
   7   3  -1  129.69    3.30
   7   3  -1  131.19    3.40
  -7   3   1  130.99    3.80
   7   3  -1  128.39    3.30
   7   3  -1  126.19    3.40
   5  -3  -1  517.15   12.20
   5  -3  -1  529.95   12.00
  -5  -3   1  503.95   11.80
  -5  -3   1  505.15   11.80
  -5  -3   1  486.75   12.40
   5  -3  -1  533.45   12.40
   5  -3  -1  506.85   12.10
   5  -3  -1  516.35   12.10
  -5  -3   1  510.65   12.10
   5  -3  -1  530.95   11.90
  -5  -3   1  512.85   11.90
   5  -3  -1  513.35   12.20
  -5  -3   1  511.05   11.90
   5   3  -1  488.55   11.40
   5   3  -1  440.06   11.40
   5   3  -1  485.85   11.40
  -5   3   1  513.75   11.80
  -5   3   1  518.35   11.70
  -5   3   1  489.45   11.90
  -5   3   1  513.15   11.70
   5   3  -1  516.65   11.70
  -5   3   1  524.15   12.00
   5   3  -1  498.95   11.60
   5   3  -1  490.85   11.50
  -5   3   1  505.05   11.80
   5   3  -1  491.15   11.40
   5   3  -1  469.25   11.50
   5   3  -1  501.55   12.00
  -5   3   1  493.75   11.60
   5   3  -1  509.25   11.50
  -3   3   1 1550.94   35.60
  -1  -3   1  183.68    4.50
  -1  -3   1  182.08    4.60
   1  -3  -1  184.68    4.70
  -1  -3   1  181.78    4.50
   1  -3  -1  181.48    4.40
   1  -3  -1  182.28    4.80
   1  -3  -1  183.58    4.30
  -1  -3   1  181.98    4.60
  -1  -3   1  172.68    4.20
   1  -3  -1  184.58    4.50
   1  -3  -1  183.28    4.50
  -1   3   1  179.48    4.50
   1   3  -1  195.48    4.50
  -1   3   1  175.38    4.40
   1   3  -1  172.88    4.10
   1   3  -1  175.98    4.50
   1   3  -1  178.08    4.50
  -1   3   1  180.28    4.30
   1   3  -1  179.48    4.40
  -1   3   1  181.58    4.60
  -1   3   1  175.38    4.20
  -1   3   1  174.18    4.30
  -1   3   1  180.68    4.30
  -1   3   1  174.18    4.40
   1   3  -1  176.78    4.30
   1   3  -1  173.08    4.60
   1   3  -1  192.78    4.50
  -1   3   1  181.98    4.20
  -1   3   1  172.08    4.80
   1  -3   1  206.28    5.00
  -1  -3  -1  199.28    4.80
   1  -3   1  205.78    4.80
   1  -3   1  206.38    5.20
  -1  -3  -1  212.58    5.20
  -1  -3  -1  214.38    5.20
  -1  -3  -1  211.38    5.10
   1  -3   1  210.88    5.20
   1  -3   1  205.68    4.90
   1  -3   1  211.48    5.10
  -1  -3  -1  198.68    4.80
  -1  -3  -1  206.58    4.90
   1   3   1  203.58    5.00
   1   3   1  199.18    4.80
   1   3   1  205.98    5.00
  -1   3  -1  210.28    5.00
  -1   3  -1  202.38    4.90
   1   3   1  204.98    4.70
   1   3   1  197.48    4.80
  -1   3  -1  194.78    5.10
  -1   3  -1  198.08    4.80
  -1   3  -1  200.88    4.70
  -1   3  -1  202.58    4.70
   1   3   1  205.18    5.10
  -1   3  -1  199.78    5.00
  -1   3  -1  201.68    5.20
   1   3   1  198.58    4.70
   1   3   1  205.48    5.00
  -1   3  -1  199.08    4.70
   1   3   1  207.38    5.20
  -3  -3  -1  102.69    3.10
   3  -3   1  105.29    3.10
   3  -3   1   99.59    3.00
   3  -3   1  106.99    2.70
  -3  -3  -1  104.09    2.80
   3  -3   1  108.59    3.00
  -3  -3  -1  107.79    2.70
   3  -3   1  110.19    2.80
   3  -3   1  106.59    2.70
   3  -3   1  110.09    2.60
  -3  -3  -1  102.89    2.90
  -3  -3  -1  105.99    2.50
   3   3   1  105.39    2.50
  -3   3  -1  103.99    2.60
  -3   3  -1  107.59    2.90
  -3   3  -1  104.59    3.10
  -3   3  -1  104.59    2.70
  -3   3  -1  107.79    2.90
   3   3   1  102.09    2.70
   3   3   1  103.19    2.70
   3   3   1  103.59    2.70
  -3   3  -1  103.49    2.70
  -3   3  -1  107.39    2.70
   3   3   1  112.79    3.00
  -3   3  -1  105.79    2.90
   3   3   1  100.79    3.00
   3   3   1  102.19    2.50
   5  -3   1  799.12   18.60
   5  -3   1  819.02   18.30
   5  -3   1  777.72   18.90
   5  -3   1  795.72   18.50
   5  -3   1  800.72   18.40
  -5  -3  -1  791.52   18.40
   5  -3   1  806.92   18.60
   5  -3   1  823.92   18.70
  -5  -3  -1  806.42   18.30
  -5  -3  -1  793.12   18.30
  -5  -3  -1  786.12   18.90
  -5   3  -1  796.12   18.20
   5   3   1  790.92   18.10
  -5   3  -1  781.82   18.30
  -5   3  -1  806.82   18.30
   5   3   1  813.92   18.40
  -5   3  -1  787.42   18.30
  -5   3  -1  803.32   18.20
   5   3   1  788.62   18.00
  -5   3  -1  788.92   18.10
  -5   3  -1  767.72   18.30
   5   3   1  783.62   18.50
   5   3   1  781.32   18.20
   5   3   1  785.72   18.00
  -5   3  -1  771.82   18.40
   7  -3   1  111.49    3.20
  -7  -3  -1  105.29    3.00
  -7  -3  -1  109.19    3.00
   7  -3   1  113.69    2.90
   7  -3   1  109.59    3.10
  -7  -3  -1  110.09    3.00
  -7  -3  -1  107.09    2.60
  -7  -3  -1  103.99    2.80
   7  -3   1  112.59    3.30
  -7  -3  -1  105.19    3.50
   7  -3   1  109.29    3.20
   7  -3   1  103.19    3.40
   7  -3   1  111.39    3.30
   7  -3   1  105.99    3.10
  -7  -3  -1  116.19    2.70
  -7   3  -1  106.89    3.10
  -7   3  -1  110.39    3.00
   7   3   1  109.59    2.70
   7   3   1  105.29    3.30
   7   3   1  107.19    2.90
  -7   3  -1  107.09    3.20
   7   3   1  110.59    2.70
  -7   3  -1  108.29    3.10
   7   3   1  100.29    2.80
   7   3   1  109.39    2.70
   7   3   1  108.49    2.80
  -7   3  -1  109.89    3.00
  -7   3  -1  107.09    3.00
   7   3   1  108.49    2.60
  -7   3  -1  109.59    3.30
   7   3   1  109.09    2.90
  -9  -3  -1  296.57    7.20
   9  -3   1  309.47    7.80
   9  -3   1  318.77    7.50
   9  -3   1  317.27    7.80
  -9  -3  -1  294.77    7.60
   9  -3   1  314.87    8.10
  -9  -3  -1  292.67    7.20
   9  -3   1  320.17    7.80
  -9  -3  -1  302.37    7.30
  -9  -3  -1  295.77    8.10
   9  -3   1  321.67    7.70
  -9  -3  -1  308.97    7.30
   9  -3   1  311.07    7.90
   9  -3   1  313.27    7.90
  -9  -3  -1  313.47    7.60
  -9   3  -1  299.77    7.80
   9   3   1  300.47    7.10
  -9   3  -1  302.77    7.20
  -9   3  -1  303.37    7.50
   9   3   1  308.17    7.50
   9   3   1  294.57    7.30
   9   3   1  302.07    7.30
   9   3   1  304.77    7.50
  -9   3  -1  307.07    7.80
   9   3   1  294.47    7.30
  -9   3  -1  312.27    7.50
  -9   3  -1  312.07    7.50
  -9   3  -1  311.77    7.60
   9   3   1  302.57    7.80
   9   3   1  302.37    7.20
   9   3   1  299.87    7.00
  11  -3   1   69.89    2.60
 -11  -3  -1   69.29    2.10
  11  -3   1   67.49    2.80
 -11  -3  -1   69.59    2.30
  11  -3   1   67.99    2.20
  11  -3   1   72.29    2.70
  11  -3   1   68.19    2.50
  11  -3   1   70.89    2.60
 -11  -3  -1   56.59    2.20
 -11  -3  -1   69.09    1.90
 -11  -3  -1   66.89    1.80
  11  -3   1   73.99    2.70
 -11  -3  -1   69.19    2.90
  11  -3   1   59.29    3.00
  11   3   1   69.89    2.40
  11   3   1   67.69    2.20
 -11   3  -1   67.49    2.70
  11   3   1   70.19    2.10
  11   3   1   68.59    2.20
 -11   3  -1   69.09    2.20
 -11   3  -1   67.99    2.10
  11   3   1   66.59    2.70
 -11   3  -1   66.79    2.40
 -11   3  -1   68.89    2.70
 -11   3  -1   70.39    2.40
  11   3   1   68.59    2.20
  11   3   1   70.39    2.40
  13  -3   1   40.70    2.30
  13  -3   1   46.20    2.40
 -13  -3  -1   43.80    1.70
 -13  -3  -1   41.10    1.60
  13  -3   1   44.60    2.20
  13  -3   1   42.80    2.10
 -13  -3  -1   42.10    2.60
 -13  -3  -1   42.50    1.30
 -13  -3  -1   42.90    1.90
  13  -3   1   41.50    1.80
  13  -3   1   45.80    2.00
  13  -3   1   42.90    2.50
 -13  -3  -1   41.10    2.10
  13  -3   1   46.40    2.20
 -13  -3  -1   38.80    1.40
 -13   3  -1   41.10    2.40
  13   3   1   44.00    2.30
  13   3   1   40.70    1.80
 -13   3  -1   39.80    2.00
 -13   3  -1   42.10    1.80
 -13   3  -1   42.00    2.00
 -13   3  -1   43.70    1.80
  13   3   1   39.90    1.70
 -13   3  -1   42.50    2.40
  13   3   1   43.70    2.10
  13   3   1   43.70    1.80
  13   3   1   39.70    1.60
 -13   3  -1   42.00    1.80
  13   3   1   42.10    2.00
 -15  -3  -1    6.20    0.90
  15  -3   1    6.20    1.10
  15  -3   1    6.90    1.30
 -15  -3  -1    5.40    1.10
  15  -3   1    5.90    1.00
 -15  -3  -1    5.80    0.70
  15  -3   1    6.60    1.20
 -15  -3  -1    7.80    1.10
  15  -3   1    5.20    0.90
 -15  -3  -1    5.90    1.50
  15  -3   1    8.20    1.60
  15  -3   1    6.20    1.30
 -15  -3  -1    5.40    0.80
 -15   3  -1    5.50    0.80
 -15   3  -1    4.10    0.90
 -15   3  -1    4.30    1.00
 -15   3  -1    4.80    1.20
  15   3   1    4.20    1.10
  15   3   1    5.90    0.90
  15   3   1    5.40    0.90
  15   3   1    5.30    0.80
  15   3   1    7.70    1.10
 -15   3  -1    7.80    1.10
 -15   3  -1    6.80    1.00
 -15   3  -1    8.10    1.50
  15   3   1    7.70    1.40
 -17  -3  -1  102.49    4.50
  17  -3   1  113.99    4.30
  17  -3   1  108.19    3.70
 -17  -3  -1  105.09    3.00
  17  -3   1  107.89    3.90
  17  -3   1  102.19    4.00
  17  -3   1  108.79    4.40
 -17  -3  -1  100.29    3.60
 -17  -3  -1  101.39    3.30
  17  -3   1  104.29    3.40
 -17  -3  -1  109.09    3.30
 -17   3  -1   98.79    3.50
 -17   3  -1  100.99    4.10
  17   3   1  102.29    3.30
  17   3   1  102.89    3.90
  17   3   1   98.39    3.40
 -17   3  -1  108.09    3.70
 -17   3  -1  109.39    4.30
 -17   3  -1  105.19    3.40
  17   3   1  101.09    3.90
 -17   3  -1  101.19    3.10
  17   3   1  107.79    3.30
  17   3   1  101.69    3.60
  19  -3   1   41.30    2.20
  19  -3   1   42.30    2.70
  19  -3   1   40.40    3.60
 -19  -3  -1   43.60    2.20
 -19  -3  -1   43.60    1.80
 -19  -3  -1   38.40    2.00
  19  -3   1   43.60    3.00
 -19  -3  -1   41.00    2.50
 -19  -3  -1   45.70    2.90
 -19  -3  -1   42.00    3.40
  19  -3   1   40.50    2.70
  19  -3   1   45.50    3.00
  19  -3   1   40.80    2.50
 -19   3  -1   39.10    2.20
 -19   3  -1   39.80    3.00
  19   3   1   40.60    2.80
  19   3   1   40.80    2.20
  19   3   1   42.70    2.60
  19   3   1   41.00    2.30
  19   3   1   40.20    2.10
 -19   3  -1   40.20    1.80
  19   3   1   45.00    2.90
 -19   3  -1   40.20    2.60
 -19   3  -1   43.10    2.50
 -19   3  -1   41.50    2.50
 -19   3  -1   44.50    3.30
 -21  -3  -1    1.50    1.00
 -21  -3  -1    1.80    2.00
 -21  -3  -1    1.50    1.50
  21  -3   1    0.30    1.60
  21  -3   1    3.60    1.80
 -21  -3  -1    2.50    1.40
 -21  -3  -1    4.30    0.90
  21  -3   1    0.30    1.40
  21  -3   1    6.20    1.90
  21  -3   1    1.00    1.30
  21  -3   1    3.10    1.70
 -21   3  -1    3.60    1.70
 -21   3  -1    2.00    0.80
  21   3   1    3.80    1.10
  21   3   1    2.20    1.30
 -21   3  -1    1.30    1.10
  21   3   1    1.10    1.20
  21   3   1    5.40    1.50
  21   3   1    2.60    1.50
  21   3   1    2.90    1.70
 -21   3  -1    6.20    1.60
 -21   3  -1    0.30    1.60
 -21   3  -1    0.90    1.40
  23  -3   1   54.09    4.10
 -23  -3  -1   55.79    3.50
  23  -3   1   51.69    3.80
  23  -3   1   53.09    4.20
 -23  -3  -1   51.09    4.20
 -23  -3  -1   54.89    2.30
 -23  -3  -1   59.29    2.90
 -23  -3  -1   59.89    4.70
 -23   3  -1   56.09    3.30
 -23   3  -1   54.89    3.40
  23   3   1   49.20    3.70
 -23   3  -1   51.99    4.40
 -23   3  -1   49.30    3.50
  23   3   1   49.40    2.90
 -23   3  -1   48.00    3.40
 -23   3  -1   59.99    3.90
  23   3   1   56.69    3.20
  23   3   1   53.89    3.50
  25  -3   1   36.30    4.50
 -25  -3  -1   37.90    2.80
  25  -3   1   32.20    3.50
 -25  -3  -1   46.60    4.90
  25  -3   1   35.00    3.80
 -25  -3  -1   31.70    3.50
 -25   3  -1   22.80    3.20
  25   3   1   28.00    3.60
 -25   3  -1   27.30    3.50
  25   3   1   27.40    3.70
 -25   3  -1   32.50    3.40
  24  -4  -1    2.10    2.30
 -24  -4   1    1.50    1.00
 -24  -4   1    0.10    1.70
  24  -4  -1   -1.70    2.10
  24  -4  -1   -0.20    1.70
 -24   4   1    2.20    1.70
  24   4  -1    1.80    1.90
 -24   4   1    0.30    2.30
  24   4  -1    4.70    2.10
 -24   4   1    1.60    1.70
 -24   4   1    3.10    2.20
  24   4  -1   -1.80    1.70
  22  -4  -1   16.00    3.30
 -22  -4   1   17.30    1.70
 -22  -4   1   14.40    1.90
 -22  -4   1   13.90    1.30
  22  -4  -1   12.30    2.40
 -22  -4   1   13.50    2.10
  22  -4  -1   17.50    2.50
  22  -4  -1   16.30    2.10
 -22   4   1   15.00    2.10
  22   4  -1   14.50    1.50
 -22   4   1   12.60    1.80
  22   4  -1   14.80    2.00
  22   4  -1   16.80    2.50
 -22   4   1    9.50    1.70
  22   4  -1   14.90    2.00
 -22   4   1   14.60    2.00
 -22   4   1   14.40    2.50
 -22   4   1   14.10    2.50
  20  -4  -1    1.90    1.70
  20  -4  -1    2.70    1.40
  20  -4  -1   -0.70    1.50
  20  -4  -1   -0.90    1.10
 -20  -4   1    1.20    1.20
 -20  -4   1    0.50    0.60
  20  -4  -1    1.50    1.50
 -20  -4   1    1.50    1.30
  20  -4  -1   -0.90    1.20
 -20  -4   1    0.70    0.80
  20  -4  -1    0.20    1.20
  20   4  -1    1.00    1.20
  20   4  -1    1.50    1.30
 -20   4   1   -0.80    1.10
 -20   4   1   -0.80    1.10
  20   4  -1   -1.40    1.00
 -20   4   1   -0.20    0.90
 -20   4   1    2.70    1.70
  20   4  -1    0.70    1.60
 -20   4   1    1.40    1.30
  20   4  -1    0.10    1.30
  20   4  -1    0.00    0.90
 -20   4   1   -0.60    1.60
  18  -4  -1   12.50    1.90
 -18  -4   1    6.40    0.90
  18  -4  -1    8.20    1.70
 -18  -4   1    7.10    2.00
  18  -4  -1    8.20    1.20
  18  -4  -1    7.80    1.40
 -18  -4   1   11.40    2.10
  18  -4  -1    9.60    1.50
  18  -4  -1    9.70    1.80
 -18  -4   1   11.00    1.50
 -18  -4   1    9.00    1.00
 -18  -4   1    7.90    0.90
  18  -4  -1    8.70    1.50
 -18   4   1    8.20    1.20
 -18   4   1    7.40    1.40
 -18   4   1    9.70    1.50
 -18   4   1    9.20    1.70
  18   4  -1    8.00    1.20
  18   4  -1    6.40    1.30
  18   4  -1   11.70    1.90
  18   4  -1    8.80    1.30
  18   4  -1   10.70    1.70
  18   4  -1    8.40    1.10
 -18   4   1   10.50    1.90
 -18   4   1    8.10    1.20
 -18   4   1    8.70    1.40
  16  -4  -1   30.60    2.60
 -16  -4   1   29.20    2.80
  16  -4  -1   29.40    2.20
  16  -4  -1   29.50    2.40
  16  -4  -1   32.50    2.60
  16  -4  -1   28.70    2.10
  16  -4  -1   28.90    1.80
 -16  -4   1   34.90    2.10
 -16  -4   1   27.90    1.60
 -16  -4   1   30.50    1.40
  16  -4  -1   31.60    2.20
 -16  -4   1   29.60    1.20
 -16   4   1   28.80    2.10
 -16   4   1   28.90    2.20
  16   4  -1   30.80    1.90
 -16   4   1   31.70    2.60
  16   4  -1   30.40    1.70
 -16   4   1   32.80    2.30
 -16   4   1   34.10    2.30
  16   4  -1   30.60    2.00
 -16   4   1   30.60    2.00
  16   4  -1   31.80    2.10
  16   4  -1   32.30    2.50
 -16   4   1   28.80    2.50
  16   4  -1   31.40    2.00
 -14  -4   1   15.50    2.20
  14  -4  -1   19.70    1.70
 -14  -4   1   14.50    0.90
  14  -4  -1   17.20    1.40
  14  -4  -1   14.20    1.60
 -14  -4   1   16.70    1.00
  14  -4  -1   15.60    2.00
 -14  -4   1   15.80    1.60
 -14  -4   1   18.40    1.60
  14  -4  -1   19.00    1.80
  14  -4  -1   15.00    1.90
 -14  -4   1   14.90    1.20
  14  -4  -1   16.00    1.90
 -14  -4   1   14.70    0.80
 -14   4   1   16.30    2.10
  14   4  -1   15.10    1.40
 -14   4   1   16.20    1.60
  14   4  -1   19.00    1.50
 -14   4   1   16.80    1.50
  14   4  -1   16.40    1.30
 -14   4   1   17.30    1.80
  14   4  -1   17.80    2.10
 -14   4   1   15.00    2.10
 -14   4   1   15.80    1.50
  14   4  -1   17.10    1.50
  14   4  -1   17.80    1.60
 -12  -4   1  238.48    7.20
  12  -4  -1  241.08    6.90
 -12  -4   1  242.18    6.40
  12  -4  -1  243.28    6.40
 -12  -4   1  240.68    6.10
 -12  -4   1  245.38    6.00
  12  -4  -1  244.58    6.50
  12  -4  -1  250.27    6.20
  12  -4  -1  244.78    6.80
 -12  -4   1  239.88    6.40
  12  -4  -1  239.78    6.60
  12  -4  -1  245.38    6.70
 -12  -4   1  236.98    5.70
 -12  -4   1  247.58    5.80
 -12   4   1  241.18    6.70
  12   4  -1  232.78    6.20
  12   4  -1  243.78    6.10
  12   4  -1  240.78    6.20
 -12   4   1  242.28    6.80
 -12   4   1  236.08    6.30
 -12   4   1  241.78    6.50
  12   4  -1  236.98    6.80
  12   4  -1  231.98    6.00
 -12   4   1  239.48    6.40
  12   4  -1  237.38    6.10
  10  -4  -1   45.10    2.10
  10  -4  -1   44.90    1.90
 -10  -4   1   46.60    1.60
 -10  -4   1   44.80    1.70
 -10  -4   1   44.90    1.50
 -10  -4   1   40.40    2.40
  10  -4  -1   45.40    2.30
  10  -4  -1   42.80    1.60
  10  -4  -1   44.10    1.90
 -10  -4   1   41.50    1.80
  10   4  -1   44.00    1.50
 -10   4   1   43.40    1.80
  10   4  -1   39.30    1.70
  10   4  -1   43.00    1.70
 -10   4   1   43.80    2.10
 -10   4   1   43.30    1.80
 -10   4   1   43.70    1.90
  10   4  -1   43.00    1.70
  10   4  -1   42.80    1.50
 -10   4   1   45.00    2.20
  10   4  -1   43.00    1.50
  -8  -4   1  357.66    8.60
   8  -4  -1  366.26    8.60
   8  -4  -1  365.16    8.90
  -8  -4   1  358.16    8.60
   8  -4  -1  355.76    8.90
   8  -4  -1  364.06    8.80
   8  -4  -1  370.96    9.10
   8  -4  -1  361.56    9.10
  -8  -4   1  355.26    9.50
   8  -4  -1  367.56    8.90
  -8  -4   1  362.06    8.90
   8  -4  -1  362.26    9.30
  -8  -4   1  354.66    8.50
  -8   4   1  352.46    8.60
   8   4  -1  350.26    8.20
  -8   4   1  361.86    8.60
  -8   4   1  349.37    8.80
  -8   4   1  349.47    8.90
   8   4  -1  358.76    8.30
   8   4  -1  346.47    8.50
   8   4  -1  350.66    8.20
  -8   4   1  349.07    8.70
   8   4  -1  343.47    9.00
   8   4  -1  340.87    8.30
   8   4  -1  342.47    8.20
   6  -4  -1   82.29    2.50
  -6  -4   1   85.59    2.10
  -6  -4   1   83.49    2.20
   6  -4  -1   84.39    2.70
  -6  -4   1   80.49    3.10
   6  -4  -1   87.99    2.30
   6  -4  -1   85.69    2.80
   6  -4  -1   82.59    2.50
   6  -4  -1   86.59    3.00
   6  -4  -1   84.59    2.60
   6  -4  -1   84.69    2.60
  -6  -4   1   86.89    2.60
  -6  -4   1   91.19    2.50
   6   4  -1   79.39    2.10
  -6   4   1   81.49    2.50
   6   4  -1   81.09    2.10
  -6   4   1   82.19    2.90
   6   4  -1   78.09    2.10
   6   4  -1   87.79    2.30
   6   4  -1   84.69    2.10
  -6   4   1   82.99    2.80
   6   4  -1   81.19    2.40
  -6   4   1   83.19    2.40
   6   4  -1   77.49    2.50
   6   4  -1   80.09    2.20
  -6   4   1   84.39    2.70
  -6   4   1   83.59    2.60
   6   4  -1   82.09    2.90
  -4  -4   1  442.06   10.70
   4  -4  -1  453.25   10.30
   4  -4  -1  456.75   10.70
   4  -4  -1  450.55   11.00
   4  -4  -1  408.36   11.20
   4  -4  -1  450.55   10.60
   4  -4  -1  465.35   10.80
   4  -4  -1  456.55   10.60
  -4  -4   1  453.15   10.70
   4  -4  -1  452.85   10.50
   4   4  -1  443.86   10.60
  -4   4   1  440.26   10.70
  -4   4   1  435.16   10.30
  -4   4   1  451.95   10.60
   4   4  -1  456.35   11.00
   4   4  -1  431.56   10.80
  -4   4   1  463.05   11.00
  -4   4   1  436.46   10.30
  -4   4   1  447.46   10.60
   4   4  -1  453.65   10.50
  -4   4   1  443.96   10.80
   4   4  -1  465.75   10.70
   4   4  -1  437.06   10.60
  -4   4   1  430.66   10.50
  -4   4   1  442.86   10.40
   4   4  -1  444.76   10.50
   2  -4  -1 1348.37   30.40
   2  -4  -1 1289.07   30.60
  -2  -4   1 1320.77   30.20
  -2  -4   1 1302.97   30.20
   2   4  -1 1324.37   29.80
  -2   4   1 1294.37   29.40
  -2   4   1 1276.77   29.70
   2   4  -1 1316.07   29.70
   2   4  -1 1311.37   29.80
  -2   4   1 1295.57   29.90
   2   4  -1 1292.37   29.50
  -2   4   1 1201.38   30.10
   0  -4  -1  349.96    8.60
   0  -4   1  360.66    8.40
   0  -4  -1  352.46    8.30
   0  -4   1  355.76    8.60
   0  -4   1  344.67    8.60
   0  -4  -1  355.66    8.10
   0  -4   1  346.87    8.00
   0  -4  -1  349.87    8.60
   0  -4   1  350.66    8.50
   0  -4  -1  355.26    8.70
   0   4   1  341.57    8.00
   0   4  -1  340.37    7.90
   0   4   1  345.57    8.20
   0   4   1  344.47    8.20
   0   4   1  337.87    8.50
   0   4  -1  349.87    8.40
   0   4  -1  348.07    8.40
   0   4  -1  340.37    8.50
   0   4   1  343.27    8.40
   0   4  -1  346.27    8.50
   0   4  -1  354.66    8.30
   0   4  -1  345.57    8.50
   0   4   1  353.86    8.00
   0   4   1  346.27    8.20
   0   4   1  343.17    8.80
   0   4  -1  342.77    8.20
   0   4   1  343.97    8.30
   0   4   1  364.56    8.40
   2  -4   1  240.58    5.80
   2  -4   1  247.38    6.20
   2  -4   1  243.78    6.20
   2  -4   1  259.77    6.00
   2  -4   1  237.88    6.40
  -2  -4  -1  259.07    6.20
   2  -4   1  243.38    5.90
  -2  -4  -1  242.18    6.30
   2   4   1  231.08    5.40
   2   4   1  230.58    5.90
   2   4   1  252.57    6.30
  -2   4  -1  239.08    6.00
   2   4   1  235.98    6.10
  -2   4  -1  243.28    5.90
   2   4   1  246.28    5.80
  -2   4  -1  237.78    5.70
   2   4   1  240.78    5.90
  -2   4  -1  215.18    6.10
  -2   4  -1  244.38    6.00
   2   4   1  243.18    6.10
  -2   4  -1  238.98    6.20
  -2   4  -1  237.98    5.60
   2   4   1  236.38    5.70
  -2   4  -1  242.18    5.50
  -2   4  -1  233.48    5.70
   4  -4   1   30.20    1.50
   4  -4   1   32.60    1.30
   4  -4   1   30.30    1.00
   4  -4   1   34.60    1.40
   4  -4   1   29.90    1.10
  -4  -4  -1   29.80    0.80
  -4  -4  -1   31.50    0.90
  -4  -4  -1   30.30    1.20
  -4  -4  -1   28.90    1.70
  -4  -4  -1   29.70    0.90
  -4  -4  -1   30.10    1.30
   4  -4   1   31.30    1.70
   4  -4   1   29.30    1.60
   4  -4   1   30.50    1.20
   4   4   1   29.10    1.20
   4   4   1   27.10    1.30
   4   4   1   27.90    1.10
  -4   4  -1   30.50    1.20
  -4   4  -1   32.30    1.10
   4   4   1   30.70    1.40
  -4   4  -1   28.70    1.60
   4   4   1   29.40    0.90
  -4   4  -1   30.20    1.30
   4   4   1   28.80    1.00
   4   4   1   27.10    1.60
  -4   4  -1   32.60    1.40
  -4   4  -1   30.30    1.50
  -4   4  -1   29.70    1.20
  -4   4  -1   33.30    1.40
   4   4   1   29.90    1.10
   4   4   1   30.30    0.80
  -6  -4  -1   45.50    1.60
   6  -4   1   47.00    1.60
  -6  -4  -1   45.80    1.40
   6  -4   1   44.10    1.80
   6  -4   1   49.00    1.40
  -6  -4  -1   43.70    1.20
  -6  -4  -1   43.60    2.20
   6  -4   1   47.70    1.70
   6  -4   1   46.60    1.80
   6  -4   1   49.70    2.00
   6  -4   1   51.19    1.90
  -6  -4  -1   45.30    1.60
   6  -4   1   47.00    2.20
  -6   4  -1   45.20    1.70
  -6   4  -1   44.50    1.80
   6   4   1   42.80    1.20
  -6   4  -1   48.20    1.80
  -6   4  -1   49.00    1.70
   6   4   1   46.20    1.40
   6   4   1   45.30    1.60
   6   4   1   44.40    1.50
  -6   4  -1   44.40    1.60
   6   4   1   47.00    1.80
  -6   4  -1   45.00    2.00
   6   4   1   42.40    1.20
   6   4   1   46.30    1.30
   6   4   1   46.20    2.10
  -6   4  -1   47.10    1.60
   6   4   1   45.10    1.40
   6   4   1   46.40    1.40
   8  -4   1  138.69    4.10
   8  -4   1  141.29    4.10
  -8  -4  -1  136.49    4.40
   8  -4   1  140.49    4.00
  -8  -4  -1  136.79    3.60
   8  -4   1  138.59    3.90
  -8  -4  -1  139.59    3.70
   8  -4   1  145.89    3.60
   8  -4   1  142.49    3.80
   8  -4   1  141.29    4.10
  -8  -4  -1  134.39    3.40
  -8  -4  -1  145.19    3.80
   8  -4   1  139.99    4.40
   8   4   1  129.79    3.30
  -8   4  -1  133.99    3.80
   8   4   1  134.49    3.40
  -8   4  -1  139.79    3.80
  -8   4  -1  132.59    3.70
  -8   4  -1  139.59    4.10
   8   4   1  136.69    4.10
   8   4   1  128.79    3.50
   8   4   1  132.49    3.60
   8   4   1  138.49    3.70
  -8   4  -1  137.39    4.00
  -8   4  -1  140.89    3.80
   8   4   1  131.89    3.40
  -8   4  -1  137.29    3.80
   8   4   1  136.39    4.00
   8   4   1  135.69    3.60
   8   4   1  132.29    3.40
   8   4   1  137.29    3.30
  10  -4   1   37.30    1.70
  10  -4   1   40.30    2.00
  10  -4   1   38.60    2.20
  10  -4   1   38.70    1.40
 -10  -4  -1   37.40    1.20
  10  -4   1   38.10    2.00
  10  -4   1   37.80    2.00
  10  -4   1   40.50    1.80
 -10  -4  -1   35.40    2.20
  10  -4   1   30.00    2.20
 -10  -4  -1   39.80    1.70
 -10  -4  -1   32.40    1.50
 -10  -4  -1   37.90    1.60
  10   4   1   38.20    1.40
 -10   4  -1   38.80    1.30
 -10   4  -1   35.00    1.90
 -10   4  -1   37.20    1.70
 -10   4  -1   38.30    1.70
 -10   4  -1   40.00    2.00
  10   4   1   39.10    1.30
  10   4   1   38.20    1.40
 -10   4  -1   38.40    2.10
  10   4   1   34.90    2.10
  10   4   1   40.60    1.10
  10   4   1   38.30    1.60
 -10   4  -1   39.10    1.70
  10   4   1   39.20    1.20
  10   4   1   35.70    1.40
  10   4   1   38.90    1.60
 -12  -4  -1   96.39    3.90
  12  -4   1   98.79    3.50
  12  -4   1   99.49    3.40
 -12  -4  -1   93.19    2.40
 -12  -4  -1   95.59    3.10
 -12  -4  -1   98.39    2.70
 -12  -4  -1   93.89    2.50
  12  -4   1   97.59    3.30
 -12  -4  -1   98.49    3.10
  12  -4   1   98.49    2.90
 -12  -4  -1   96.79    2.60
  12  -4   1   96.89    3.20
  12  -4   1  103.69    3.50
  12  -4   1   98.39    3.80
 -12   4  -1   97.09    3.20
 -12   4  -1   94.29    2.70
  12   4   1   96.69    3.10
  12   4   1   94.09    2.70
  12   4   1   94.89    3.50
 -12   4  -1   98.99    3.10
 -12   4  -1   95.59    3.50
 -12   4  -1   97.59    3.00
  12   4   1   94.89    2.80
 -12   4  -1   97.19    3.60
  12   4   1   91.09    2.80
 -12   4  -1   93.59    3.10
  12   4   1   94.99    2.80
  12   4   1   96.19    3.10
  14  -4   1  167.38    5.50
  14  -4   1  163.08    5.20
 -14  -4  -1  159.08    4.80
 -14  -4  -1  164.08    5.60
  14  -4   1  163.08    5.00
 -14  -4  -1  167.98    4.70
  14  -4   1  163.38    5.10
  14  -4   1  157.98    4.90
 -14  -4  -1  160.98    4.20
  14  -4   1  162.58    4.40
 -14  -4  -1  155.68    4.00
 -14  -4  -1  154.38    4.20
  14  -4   1  161.78    4.70
  14   4   1  154.38    4.20
 -14   4  -1  157.28    4.20
 -14   4  -1  158.28    5.10
 -14   4  -1  158.98    4.40
 -14   4  -1  160.78    4.70
 -14   4  -1  155.78    4.70
  14   4   1  159.88    5.00
 -14   4  -1  157.18    4.50
  14   4   1  149.49    4.40
  14   4   1  157.58    4.60
 -14   4  -1  159.38    5.20
  14   4   1  159.68    4.50
  14   4   1  151.58    4.30
  16  -4   1   12.20    1.60
 -16  -4  -1   10.30    0.80
 -16  -4  -1   11.10    1.30
  16  -4   1   15.10    2.00
 -16  -4  -1   12.60    2.20
  16  -4   1   11.40    1.60
  16  -4   1   11.40    1.40
  16  -4   1    8.70    1.20
 -16  -4  -1   12.00    1.10
  16  -4   1   11.80    2.00
  16  -4   1   12.70    1.50
 -16  -4  -1    9.90    1.10
  16   4   1   14.00    2.10
 -16   4  -1   11.10    1.70
  16   4   1    9.20    1.50
 -16   4  -1   10.60    1.20
  16   4   1   10.60    1.40
  16   4   1   11.40    1.50
  16   4   1   12.80    1.70
 -16   4  -1   11.10    1.30
 -16   4  -1   14.10    1.90
 -16   4  -1   12.00    1.40
  16   4   1   11.00    1.20
 -16   4  -1    9.60    1.40
 -18  -4  -1    8.00    1.30
  18  -4   1    7.90    1.60
  18  -4   1    5.90    1.30
 -18  -4  -1    6.80    1.30
 -18  -4  -1   10.10    2.20
  18  -4   1    5.70    1.30
  18  -4   1    5.10    1.40
  18  -4   1    5.10    1.10
 -18  -4  -1    5.60    0.80
 -18  -4  -1    6.10    0.70
 -18  -4  -1    5.80    0.90
  18  -4   1    8.50    1.90
 -18   4  -1    7.50    1.20
  18   4   1    8.50    1.30
  18   4   1    6.10    1.60
 -18   4  -1    5.90    1.30
  18   4   1    7.00    1.30
 -18   4  -1    5.50    1.20
  18   4   1    6.80    1.00
 -18   4  -1    4.30    1.60
  18   4   1    5.60    1.10
 -18   4  -1    7.40    1.80
  18   4   1    6.00    1.20
 -18   4  -1    6.10    1.10
  20  -4   1    0.60    1.50
  20  -4   1    0.80    1.70
 -20  -4  -1    0.60    1.60
 -20  -4  -1    1.00    1.20
 -20  -4  -1    2.30    1.90
  20  -4   1    3.20    1.70
  20  -4   1    1.40    1.30
  20  -4   1    0.60    1.50
 -20  -4  -1    1.70    0.80
  20  -4   1    1.00    1.30
  20   4   1    2.60    1.20
 -20   4  -1    0.80    1.20
 -20   4  -1    2.90    1.20
  20   4   1    0.40    0.90
  20   4   1    1.80    1.20
 -20   4  -1    1.30    0.90
  20   4   1    4.00    1.40
 -20   4  -1    1.00    1.60
 -20   4  -1    0.90    1.20
  20   4   1    2.50    1.80
  20   4   1   -0.40    1.00
  22  -4   1    3.90    1.60
 -22  -4  -1    2.30    1.00
  22  -4   1    4.10    2.00
 -22  -4  -1    1.70    1.70
 -22  -4  -1    4.50    0.80
  22  -4   1    2.80    2.20
 -22  -4  -1    5.80    1.50
 -22  -4  -1    6.90    2.60
  22   4   1    5.30    1.60
 -22   4  -1    1.40    1.60
  22   4   1    3.60    1.60
 -22   4  -1    3.00    2.00
 -22   4  -1    0.80    1.50
 -22   4  -1    3.10    2.00
 -22   4  -1    2.20    1.40
  22   4   1    3.80    1.20
 -22   4  -1    0.90    0.90
  22   4   1    3.60    1.70
 -24  -4  -1   27.40    2.20
  24  -4   1   24.90    3.40
 -24  -4  -1   29.00    3.20
  24  -4   1   25.30    3.20
  24  -4   1   29.00    3.60
 -24  -4  -1   37.00    4.70
 -24   4  -1   30.80    3.40
 -24   4  -1   37.90    4.00
  24   4   1   24.70    2.70
  24   4   1   25.60    3.40
 -24   4  -1   26.10    3.30
 -24   4  -1   27.30    3.40
  25  -5  -1    7.00    2.30
  25   5  -1   12.50    2.40
  25   5  -1    8.60    2.30
 -23  -5   1   29.50    3.10
  23  -5  -1   25.50    3.00
  23  -5  -1   28.60    3.40
  23  -5  -1   30.40    4.00
  23   5  -1   26.00    3.20
 -23   5   1   32.00    3.80
 -23   5   1   26.00    3.20
 -23   5   1   28.80    4.20
  23   5  -1   28.50    3.20
 -23   5   1   22.80    2.60
 -23   5   1   22.90    3.20
  23   5  -1   30.80    3.00
  21  -5  -1   57.99    4.20
 -21  -5   1   64.59    3.50
  21  -5  -1   61.19    4.20
  21  -5  -1   60.19    3.60
 -21  -5   1   63.79    3.60
  21  -5  -1   65.99    3.90
 -21   5   1   65.39    4.10
  21   5  -1   59.69    3.40
 -21   5   1   56.49    4.10
 -21   5   1   63.49    3.60
  21   5  -1   61.79    3.40
 -21   5   1   56.29    3.50
  21   5  -1   54.49    3.00
  21   5  -1   55.29    2.60
 -21   5   1   56.79    3.40
  21   5  -1   60.49    3.20
 -21   5   1   57.79    2.90
 -19  -5   1   52.09    3.00
  19  -5  -1   59.89    3.70
  19  -5  -1   52.19    2.60
  19  -5  -1   49.99    3.30
  19  -5  -1   58.19    3.70
 -19  -5   1   56.69    3.00
  19  -5  -1   58.19    3.20
  19  -5  -1   57.59    3.40
  19  -5  -1   53.69    3.10
 -19   5   1   55.59    2.70
 -19   5   1   60.79    3.80
 -19   5   1   59.79    3.30
  19   5  -1   60.49    2.80
 -19   5   1   56.49    3.60
 -19   5   1   54.89    3.00
  19   5  -1   52.29    2.30
  19   5  -1   49.80    2.60
  19   5  -1   53.79    3.50
  19   5  -1   48.40    3.40
  19   5  -1   52.89    2.90
 -19   5   1   51.09    3.10
  17  -5  -1   30.70    2.60
  17  -5  -1   31.80    2.80
  17  -5  -1   30.80    2.90
 -17  -5   1   32.90    2.30
 -17  -5   1   27.00    2.20
  17  -5  -1   26.90    1.90
  17  -5  -1   26.10    2.20
  17  -5  -1   32.00    2.50
  17  -5  -1   35.40    2.60
 -17  -5   1   28.50    1.60
 -17   5   1   26.70    2.10
  17   5  -1   27.60    1.70
  17   5  -1   24.60    1.90
  17   5  -1   33.10    2.80
 -17   5   1   30.00    2.50
 -17   5   1   30.60    2.90
  17   5  -1   28.00    2.10
 -17   5   1   30.00    2.60
 -17   5   1   31.60    2.90
 -17   5   1   32.50    2.20
 -17   5   1   30.40    2.40
  17   5  -1   27.50    2.70
  15  -5  -1   90.79    3.50
 -15  -5   1   94.49    3.40
  15  -5  -1   98.39    4.10
 -15  -5   1   94.59    4.40
 -15  -5   1   96.69    2.90
 -15  -5   1   93.09    3.40
  15  -5  -1   94.89    3.60
  15  -5  -1   97.39    3.90
  15  -5  -1   89.79    3.50
  15  -5  -1   95.69    3.10
  15  -5  -1   91.49    3.70
 -15   5   1   95.39    3.80
  15   5  -1   90.59    3.20
 -15   5   1   94.39    3.30
 -15   5   1   90.29    3.30
 -15   5   1   92.19    4.00
 -15   5   1   94.19    4.00
 -15   5   1   94.29    3.50
  15   5  -1   92.29    2.80
  15   5  -1   93.49    3.00
  15   5  -1   88.49    3.90
 -15   5   1   92.39    3.60
  15   5  -1   92.59    3.20
  15   5  -1   90.99    3.30
  13  -5  -1  138.99    4.60
 -13  -5   1  128.49    5.00
  13  -5  -1  136.89    4.30
 -13  -5   1  130.39    3.60
  13  -5  -1  132.79    4.40
  13  -5  -1  132.29    4.20
 -13  -5   1  129.69    3.50
 -13  -5   1  127.99    3.90
  13  -5  -1  132.19    4.20
  13  -5  -1  131.49    3.80
 -13  -5   1  134.79    4.10
  13  -5  -1  131.69    4.70
 -13   5   1  130.39    4.10
  13   5  -1  127.69    3.50
  13   5  -1  126.89    3.60
  13   5  -1  120.39    3.80
 -13   5   1  126.69    4.50
  13   5  -1  128.99    3.80
 -13   5   1  130.99    4.10
 -13   5   1  128.79    4.40
  13   5  -1  130.19    3.70
 -13   5   1  128.29    4.00
 -13   5   1  125.79    4.40
 -13   5   1  129.89    4.00
  13   5  -1  131.09    4.60
  11  -5  -1   72.39    2.30
  11  -5  -1   71.49    2.90
  11  -5  -1   74.69    2.70
  11  -5  -1   74.99    2.70
 -11  -5   1   71.89    2.30
  11  -5  -1   76.19    3.20
 -11  -5   1   69.69    2.10
 -11  -5   1   69.49    2.40
  11  -5  -1   75.09    2.90
  11  -5  -1   72.49    2.70
 -11  -5   1   71.49    2.60
 -11  -5   1   71.79    3.40
 -11   5   1   69.69    2.90
  11   5  -1   69.49    2.10
 -11   5   1   66.19    2.60
  11   5  -1   69.79    2.20
  11   5  -1   76.19    2.50
 -11   5   1   72.99    2.60
 -11   5   1   71.69    2.60
 -11   5   1   61.09    2.90
  11   5  -1   69.09    3.00
 -11   5   1   70.49    2.90
  11   5  -1   70.79    2.30
 -11   5   1   71.59    3.00
  11   5  -1   69.69    2.40
  11   5  -1   68.09    2.20
   9  -5  -1   59.19    2.30
   9  -5  -1   60.79    2.50
   9  -5  -1   60.79    2.70
   9  -5  -1   62.29    2.50
  -9  -5   1   63.79    2.30
  -9  -5   1   60.49    2.10
  -9  -5   1   57.99    1.90
   9  -5  -1   64.59    1.90
   9  -5  -1   59.59    2.20
  -9  -5   1   57.29    2.90
  -9  -5   1   59.29    1.70
   9  -5  -1   60.79    2.30
   9   5  -1   57.89    1.70
   9   5  -1   56.99    2.40
  -9   5   1   59.09    2.20
   9   5  -1   58.09    1.60
   9   5  -1   56.79    2.60
  -9   5   1   60.69    2.40
  -9   5   1   58.79    2.20
   9   5  -1   57.19    1.80
   9   5  -1   57.09    1.90
  -9   5   1   57.49    2.20
   9   5  -1   57.49    2.10
   9   5  -1   59.19    2.20
   9   5  -1   58.79    1.80
  -9   5   1   58.79    2.60
   9   5  -1   58.29    1.70
  -9   5   1   57.49    2.40
  -7  -5   1  113.39    3.20
   7  -5  -1  116.59    2.90
   7  -5  -1  114.19    3.50
   7  -5  -1  118.49    3.40
   7  -5  -1  115.39    3.20
   7  -5  -1  105.69    4.00
   7  -5  -1  109.89    3.70
   7  -5  -1  112.09    3.30
   7  -5  -1  114.19    3.40
  -7  -5   1  108.89    2.70
  -7  -5   1  111.69    3.30
  -7  -5   1  110.59    2.80
  -7   5   1  112.99    3.40
   7   5  -1  106.49    2.70
  -7   5   1  113.09    3.60
   7   5  -1  106.89    2.80
   7   5  -1  107.49    3.20
  -7   5   1  112.89    3.10
   7   5  -1  108.69    2.90
  -7   5   1  110.09    3.20
   7   5  -1  108.59    2.70
  -7   5   1  110.09    3.60
  -7   5   1  110.89    3.70
   7   5  -1  111.19    3.40
  -7   5   1  111.29    3.40
   7   5  -1  108.79    3.30
  -7   5   1  111.09    3.30
   7   5  -1  109.19    2.70
   7   5  -1  105.99    3.00
   5  -5  -1  256.57    6.40
   5  -5  -1  237.58    7.00
   5  -5  -1  253.57    6.50
  -5  -5   1  252.17    6.40
   5  -5  -1  252.77    6.30
  -5  -5   1  258.47    6.40
   5  -5  -1  257.07    5.90
   5  -5  -1  247.48    6.30
   5  -5  -1  252.07    6.80
   5  -5  -1  253.87    6.10
  -5   5   1  251.77    6.40
  -5   5   1  237.98    6.10
  -5   5   1  242.68    6.50
  -5   5   1  242.38    6.00
   5   5  -1  244.88    6.10
   5   5  -1  242.28    6.60
  -5   5   1  237.88    6.20
  -5   5   1  240.88    6.30
   5   5  -1  244.68    6.30
  -5   5   1  249.48    5.90
   5   5  -1  252.47    6.20
   5   5  -1  261.97    6.40
   5   5  -1  246.78    6.60
  -5   5   1  247.88    6.70
   5   5  -1  236.98    6.00
  -5   5   1  239.28    6.50
   3  -5  -1  432.06   10.10
   3  -5  -1  415.36   10.80
   3  -5  -1  425.56   10.10
  -3  -5   1  420.46   10.30
   3  -5  -1  433.86   10.10
   3  -5  -1  424.96   10.60
  -3  -5   1  429.66   10.30
   3  -5  -1  425.66   10.20
   3   5  -1  425.76   10.50
   3   5  -1  420.86   10.10
  -3   5   1  423.56    9.90
  -3   5   1  415.26    9.90
   3   5  -1  427.96   10.10
   3   5  -1  423.56   10.40
  -3   5   1  418.46   10.00
  -3   5   1  421.86    9.90
  -3   5   1  422.46    9.80
  -3   5   1  409.16   10.40
   3   5  -1  442.86   10.30
  -3   5   1  408.36   10.20
   3   5  -1  415.76   10.40
  -3   5   1  420.76   10.60
  -3   5   1  426.26   10.30
  -3   5   1  413.16   10.00
   3   5  -1  418.96   10.10
   3   5  -1  425.86    9.90
  -1  -5   1   50.99    2.00
   1  -5  -1   49.99    1.60
   1  -5  -1   54.19    1.80
  -1  -5   1   57.69    1.90
   1  -5  -1   54.89    2.20
   1  -5  -1   48.10    2.10
  -1  -5   1   55.29    2.10
   1   5  -1   50.59    2.10
  -1   5   1   45.80    2.30
   1   5  -1   49.50    1.80
  -1   5   1   52.69    2.00
  -1   5   1   47.80    1.80
   1   5  -1   50.79    1.20
   1   5  -1   53.59    1.80
  -1   5   1   49.20    2.10
  -1   5   1   49.90    1.40
  -1   5   1   50.19    1.60
   1   5  -1   54.09    1.90
   1   5  -1   51.79    1.40
  -1   5   1   52.69    1.60
   1   5  -1   51.79    2.10
  -1   5   1   50.49    1.50
  -1   5   1   49.50    1.90
   1   5  -1   50.09    1.90
  -1   5   1   51.89    1.70
  -1   5   1   53.29    2.00
   1   5  -1   51.49    2.10
   1  -5   1   52.69    1.80
   1  -5   1   52.19    2.20
  -1  -5  -1   48.60    2.10
  -1  -5  -1   54.09    2.00
  -1  -5  -1   49.99    2.00
   1  -5   1   55.29    1.90
   1  -5   1   50.29    1.90
   1  -5   1   58.49    1.40
  -1   5  -1   55.19    1.90
   1   5   1   52.69    2.00
   1   5   1   47.00    2.30
   1   5   1   50.49    1.70
  -1   5  -1   56.19    1.40
  -1   5  -1   48.00    2.00
  -1   5  -1   55.99    1.40
   1   5   1   49.99    2.00
   1   5   1   45.00    1.80
   1   5   1   49.50    2.10
  -1   5  -1   53.89    2.00
   1   5   1   50.49    1.40
  -1   5  -1   51.69    2.20
   1   5   1   51.29    1.90
  -1   5  -1   53.49    1.50
  -1   5  -1   56.99    1.90
  -1   5  -1   53.59    1.60
   1   5   1   51.79    1.80
  -1   5  -1   49.60    2.20
  -3  -5  -1  586.54   14.00
   3  -5   1  592.74   14.30
  -3  -5  -1  570.04   14.20
   3  -5   1  579.34   14.10
   3  -5   1  578.24   13.70
   3  -5   1  586.84   14.00
   3  -5   1  612.34   13.80
   3  -5   1  580.64   13.50
  -3   5  -1  556.34   13.20
  -3   5  -1  562.94   13.50
  -3   5  -1  579.24   13.60
   3   5   1  572.34   13.50
  -3   5  -1  549.05   13.40
  -3   5  -1  577.44   13.30
   3   5   1  582.64   13.50
  -3   5  -1  581.54   14.00
  -3   5  -1  560.74   13.60
  -3   5  -1  575.94   13.30
   3   5   1  562.94   13.70
  -3   5  -1  591.44   13.70
   3   5   1  603.84   14.00
   3   5   1  578.04   13.40
   3   5   1  560.94   13.80
   3   5   1  556.14   13.30
  -5  -5  -1  390.16    9.30
   5  -5   1  393.66    9.40
   5  -5   1  401.76    9.50
   5  -5   1  388.06    9.00
   5  -5   1  385.76    9.60
   5  -5   1  390.26    9.20
  -5  -5  -1  373.26    9.90
   5  -5   1  363.26    9.80
   5  -5   1  393.96    9.90
   5  -5   1  390.46    9.20
   5   5   1  382.26    9.10
  -5   5  -1  373.56    9.20
   5   5   1  371.36    8.90
   5   5   1  370.76    9.10
  -5   5  -1  376.86    9.10
   5   5   1  373.96    8.80
  -5   5  -1  380.26    9.70
   5   5   1  384.06    9.60
  -5   5  -1  377.36    9.50
   5   5   1  364.56    9.10
   5   5   1  374.96    9.40
  -5   5  -1  385.66    9.10
  -5   5  -1  387.56    9.40
   5   5   1  405.06    9.60
  -5   5  -1  380.86    9.00
  -5   5  -1  393.46    9.30
  -7  -5  -1   45.20    2.40
   7  -5   1   43.70    1.70
  -7  -5  -1   43.10    1.20
   7  -5   1   42.80    2.30
   7  -5   1   39.30    2.20
   7  -5   1   44.80    1.90
   7  -5   1   45.70    1.70
  -7  -5  -1   46.80    1.40
   7  -5   1   43.10    2.00
  -7  -5  -1   45.30    1.70
   7  -5   1   43.60    1.90
   7  -5   1   45.50    1.40
   7   5   1   43.10    1.90
  -7   5  -1   44.40    1.70
   7   5   1   45.10    1.50
  -7   5  -1   45.30    1.70
   7   5   1   42.70    1.70
   7   5   1   43.30    1.20
   7   5   1   48.10    2.00
   7   5   1   43.60    1.40
   7   5   1   46.60    1.20
   7   5   1   45.10    1.60
  -7   5  -1   43.60    1.90
   7   5   1   46.40    2.20
  -7   5  -1   42.40    2.10
  -7   5  -1   43.80    1.90
  -7   5  -1   43.40    1.80
   7   5   1   45.90    1.40
  -7   5  -1   43.80    1.70
   7   5   1   44.00    1.30
   9  -5   1    6.40    1.30
   9  -5   1    5.60    0.90
  -9  -5  -1    4.10    0.70
   9  -5   1    4.40    0.60
   9  -5   1    3.40    0.70
   9  -5   1    5.30    1.00
   9  -5   1    4.70    0.90
   9  -5   1    5.20    0.80
  -9  -5  -1    4.90    1.30
  -9  -5  -1    4.60    0.60
   9   5   1    3.30    0.80
   9   5   1    4.20    0.50
  -9   5  -1    4.30    0.70
   9   5   1    4.90    0.60
  -9   5  -1    4.50    1.20
   9   5   1    5.20    0.70
   9   5   1    4.50    0.60
   9   5   1    4.00    0.60
  -9   5  -1    4.60    0.90
  -9   5  -1    4.40    0.80
  -9   5  -1    4.30    0.80
   9   5   1    4.80    1.10
  -9   5  -1    4.50    0.70
   9   5   1    4.50    0.50
  -9   5  -1    4.60    0.70
   9   5   1    5.50    0.70
   9   5   1    4.60    0.50
 -11  -5  -1  125.79    4.70
 -11  -5  -1  128.39    3.70
  11  -5   1  135.79    4.30
 -11  -5  -1  126.49    3.30
  11  -5   1  134.09    4.60
 -11  -5  -1  129.39    3.90
  11  -5   1  133.59    4.00
  11  -5   1  138.09    4.20
  11  -5   1  132.19    4.20
  11  -5   1  135.79    3.90
 -11   5  -1  129.69    4.30
 -11   5  -1  130.99    3.80
  11   5   1  120.89    3.50
 -11   5  -1  127.79    3.80
  11   5   1  125.09    3.20
  11   5   1  128.39    3.40
 -11   5  -1  131.39    3.80
 -11   5  -1  129.89    4.20
 -11   5  -1  121.69    4.20
  11   5   1  128.79    3.10
  11   5   1  128.29    3.60
  11   5   1  126.19    3.40
  11   5   1  127.29    3.30
  11   5   1  125.39    4.30
  11   5   1  131.69    4.10
 -13  -5  -1   92.49    2.70
 -13  -5  -1   98.09    3.30
  13  -5   1  105.19    3.80
  13  -5   1  102.19    3.60
  13  -5   1  102.79    3.00
 -13  -5  -1  104.79    3.40
 -13  -5  -1   92.79    4.20
  13  -5   1   97.39    3.50
  13  -5   1  101.59    3.30
  13  -5   1  106.49    3.80
  13  -5   1   99.59    4.10
 -13   5  -1   99.99    3.20
  13   5   1   96.69    3.70
 -13   5  -1   99.89    3.30
 -13   5  -1   98.09    3.80
  13   5   1   92.79    2.90
  13   5   1   88.89    2.60
 -13   5  -1   93.69    3.30
  13   5   1   96.19    3.50
  13   5   1   98.09    3.20
 -13   5  -1   98.99    3.90
 -13   5  -1   95.39    3.20
  13   5   1   93.59    2.90
  13   5   1   97.19    2.90
 -15  -5  -1   27.20    2.00
  15  -5   1   27.30    2.70
  15  -5   1   27.10    2.40
 -15  -5  -1   23.70    1.20
 -15  -5  -1   27.00    1.90
 -15  -5  -1   23.20    2.90
  15  -5   1   23.90    1.60
  15  -5   1   23.30    1.90
  15  -5   1   22.90    2.10
  15  -5   1   29.00    2.30
  15  -5   1   26.10    2.50
  15   5   1   23.10    2.40
 -15   5  -1   27.40    2.60
 -15   5  -1   25.40    1.80
  15   5   1   26.30    2.10
 -15   5  -1   25.20    2.30
 -15   5  -1   24.30    2.00
 -15   5  -1   24.90    1.80
 -15   5  -1   25.20    2.50
  15   5   1   22.80    1.30
  15   5   1   26.90    1.60
  15   5   1   25.10    1.70
  15   5   1   25.70    1.60
  15   5   1   25.80    1.90
 -17  -5  -1    4.90    1.20
  17  -5   1    5.40    1.50
 -17  -5  -1    4.50    1.30
  17  -5   1    2.00    1.10
  17  -5   1    4.20    1.50
  17  -5   1    3.60    1.60
 -17  -5  -1    6.80    2.10
  17  -5   1    3.20    1.40
 -17  -5  -1    3.60    0.70
  17  -5   1    3.10    1.00
  17  -5   1    3.00    1.20
  17   5   1    6.60    1.10
 -17   5  -1    2.40    1.00
 -17   5  -1    2.30    1.60
 -17   5  -1    3.50    1.60
  17   5   1    3.50    0.90
  17   5   1    4.80    1.10
  17   5   1    3.80    1.20
  17   5   1    2.60    1.60
 -17   5  -1    3.90    1.30
 -17   5  -1    6.30    1.10
  17   5   1    4.60    0.80
  17   5   1    3.90    1.20
 -17   5  -1    4.90    1.50
  19  -5   1    7.80    1.80
  19  -5   1   10.20    2.00
  19  -5   1   10.20    1.90
  19  -5   1   12.50    2.20
 -19  -5  -1   14.60    2.70
  19  -5   1   11.80    1.70
 -19  -5  -1   12.70    1.70
 -19  -5  -1   11.90    1.70
  19  -5   1    8.60    1.30
  19   5   1   10.40    2.10
 -19   5  -1    6.90    1.80
 -19   5  -1    9.30    1.40
  19   5   1   12.50    1.70
  19   5   1   11.10    1.40
  19   5   1    9.90    1.50
  19   5   1    9.90    1.60
  19   5   1    9.00    1.20
 -19   5  -1   10.30    1.60
 -19   5  -1   15.60    2.30
 -19   5  -1   10.00    1.30
 -21  -5  -1   23.90    2.80
  21  -5   1   23.30    2.90
 -21  -5  -1   25.80    2.60
  21  -5   1   24.90    3.00
 -21  -5  -1   24.80    3.90
  21  -5   1   24.40    2.80
  21   5   1   18.90    2.30
  21   5   1   25.50    2.70
  21   5   1   22.80    2.60
 -21   5  -1   21.50    2.80
  21   5   1   19.30    1.80
 -21   5  -1   27.20    3.40
 -21   5  -1   18.20    2.50
 -21   5  -1   23.50    2.00
  21   5   1   23.10    2.20
 -21   5  -1   25.00    2.80
  23  -5   1   19.80    3.10
 -23  -5  -1   29.80    4.60
  23  -5   1   16.30    2.40
  23  -5   1   15.00    2.70
 -23  -5  -1   17.20    2.20
 -23   5  -1   20.00    2.40
  23   5   1   18.30    2.40
  23   5   1   16.60    2.20
 -23   5  -1   12.40    2.00
 -23   5  -1   17.40    3.00
 -23   5  -1   17.70    2.30
 -23   5  -1   11.20    2.60
  24  -6  -1   10.10    2.30
  24  -6  -1   13.80    3.10
  24  -6  -1    8.20    2.80
 -24  -6   1    9.90    2.20
  24   6  -1    7.60    2.20
 -24   6   1    9.30    2.90
 -24   6   1   12.60    2.40
  24   6  -1    6.20    2.10
 -24   6   1    9.30    2.90
  22  -6  -1    3.40    2.20
  22  -6  -1    7.50    2.40
 -22  -6   1    5.90    1.70
  22  -6  -1    4.10    1.80
 -22   6   1    1.90    2.20
 -22   6   1    5.10    2.00
 -22   6   1    7.90    2.50
  22   6  -1    3.70    1.70
 -22   6   1    3.20    1.80
  22   6  -1    7.50    2.20
  22   6  -1    4.50    1.70
 -22   6   1    3.80    1.50
 -22   6   1    2.20    1.70
  20  -6  -1    8.00    2.00
  20  -6  -1    9.90    2.20
  20  -6  -1   10.80    1.80
  20  -6  -1   14.70    2.30
 -20  -6   1   12.20    1.70
 -20  -6   1   11.90    1.80
  20   6  -1   15.00    1.90
 -20   6   1    9.70    2.20
  20   6  -1    7.50    1.30
  20   6  -1    9.40    1.60
  20   6  -1    9.40    1.10
 -20   6   1    9.00    1.80
  20   6  -1   10.70    1.70
 -20   6   1   12.50    2.40
 -20   6   1    8.80    1.80
 -20   6   1   10.60    1.50
 -20   6   1   15.80    2.10
  18  -6  -1    8.30    2.80
  18  -6  -1    8.30    1.90
 -18  -6   1    9.60    1.50
 -18  -6   1    6.10    0.90
  18  -6  -1    8.70    2.10
  18  -6  -1    6.20    1.20
 -18  -6   1    7.60    1.40
  18  -6  -1    6.90    1.50
  18  -6  -1    6.70    1.70
 -18   6   1    9.50    2.00
  18   6  -1    8.30    1.00
  18   6  -1    6.60    2.20
 -18   6   1    8.40    1.70
  18   6  -1    7.40    1.20
  18   6  -1    9.70    1.40
 -18   6   1    7.80    1.50
  18   6  -1   11.30    1.60
 -18   6   1    9.50    1.50
 -18   6   1    4.90    2.50
 -18   6   1    8.70    2.20
  18   6  -1    8.40    1.40
  16  -6  -1   16.30    1.60
 -16  -6   1   19.30    1.80
  16  -6  -1   20.20    2.40
  16  -6  -1   18.40    2.30
  16  -6  -1   15.60    2.30
  16  -6  -1   16.90    2.20
 -16  -6   1   17.60    1.20
 -16  -6   1   21.50    2.00
  16  -6  -1   19.40    2.00
  16  -6  -1   17.60    2.10
  16   6  -1   16.30    1.20
 -16   6   1   15.40    2.00
 -16   6   1   21.00    2.10
 -16   6   1   18.90    2.60
 -16   6   1   19.20    2.10
  16   6  -1   18.40    1.70
  16   6  -1   17.70    1.70
  16   6  -1   16.20    1.60
 -16   6   1   18.00    2.20
  16   6  -1   17.80    2.50
 -16   6   1   18.40    2.70
  16   6  -1   19.30    1.80
 -16   6   1   14.50    1.90
  14  -6  -1   14.80    1.40
  14  -6  -1   14.20    1.70
  14  -6  -1   16.60    2.10
 -14  -6   1   15.00    1.50
  14  -6  -1   16.80    1.80
  14  -6  -1   14.60    2.00
  14  -6  -1   17.50    2.40
  14  -6  -1   17.80    2.20
 -14  -6   1   17.20    1.00
 -14  -6   1   15.70    1.70
  14   6  -1   16.80    1.10
  14   6  -1   16.50    1.40
  14   6  -1   17.50    1.60
 -14   6   1   15.10    1.70
 -14   6   1   16.60    1.80
 -14   6   1   15.60    2.00
  14   6  -1   19.20    1.50
 -14   6   1   16.90    1.90
 -14   6   1   17.90    2.30
  14   6  -1   17.10    1.70
 -14   6   1   19.40    2.30
  14   6  -1   16.10    1.50
  14   6  -1   18.00    1.90
  14   6  -1   15.70    2.40
  12  -6  -1  115.59    4.10
 -12  -6   1  112.79    3.70
  12  -6  -1  113.49    3.30
  12  -6  -1  115.99    4.40
  12  -6  -1  116.49    4.00
 -12  -6   1  110.29    2.90
 -12  -6   1  110.39    3.30
  12  -6  -1  114.69    3.70
  12  -6  -1  115.99    3.90
  12  -6  -1  113.59    3.70
 -12   6   1  110.09    3.60
  12   6  -1  111.09    3.20
  12   6  -1  112.49    3.20
 -12   6   1  112.39    4.10
  12   6  -1  107.49    4.20
 -12   6   1  111.39    4.10
 -12   6   1  109.29    3.60
  12   6  -1  111.89    3.90
 -12   6   1  108.49    4.20
  12   6  -1  109.19    3.20
  12   6  -1  112.39    3.60
 -12   6   1  115.69    3.80
  12   6  -1  107.99    3.20
  12   6  -1  112.59    3.60
 -12   6   1  106.59    3.70
  12   6  -1  106.59    2.90
  12   6  -1  103.09    3.40
  10  -6  -1   27.20    1.90
  10  -6  -1   30.00    1.90
  10  -6  -1   26.20    1.60
  10  -6  -1   30.30    2.00
  10  -6  -1   29.00    1.70
 -10  -6   1   26.40    1.20
  10  -6  -1   28.30    2.20
 -10  -6   1   28.30    0.90
 -10  -6   1   28.90    1.70
  10  -6  -1   24.80    2.40
 -10  -6   1   29.10    1.60
  10  -6  -1   26.50    1.30
  10   6  -1   29.30    1.80
  10   6  -1   27.50    2.20
  10   6  -1   27.50    0.90
 -10   6   1   28.90    1.70
  10   6  -1   27.10    1.20
 -10   6   1   26.00    2.10
 -10   6   1   26.00    1.90
  10   6  -1   28.20    1.20
  10   6  -1   24.90    1.00
  10   6  -1   28.70    1.60
 -10   6   1   27.50    2.10
  10   6  -1   25.20    1.20
 -10   6   1   28.90    1.70
  10   6  -1   26.10    1.70
 -10   6   1   26.90    1.90
 -10   6   1   29.10    1.70
  10   6  -1   27.00    1.40
   8  -6  -1   10.90    1.30
   8  -6  -1   10.70    1.40
  -8  -6   1   11.80    1.20
  -8  -6   1   12.10    1.30
   8  -6  -1   10.60    1.40
   8  -6  -1   12.80    1.30
   8  -6  -1   11.50    1.80
   8  -6  -1   11.70    1.20
   8  -6  -1   12.00    1.10
   8  -6  -1   10.50    0.80
   8   6  -1   11.20    1.60
  -8   6   1   11.90    1.60
  -8   6   1   10.00    1.10
  -8   6   1   11.00    1.20
   8   6  -1   11.60    0.60
  -8   6   1   13.00    1.60
   8   6  -1   11.00    0.70
   8   6  -1   12.20    1.30
  -8   6   1   13.10    1.60
   8   6  -1    9.70    0.80
   8   6  -1   10.70    1.30
  -8   6   1   11.30    1.10
  -8   6   1   10.40    1.30
   8   6  -1   12.20    1.00
   8   6  -1    9.30    1.10
  -8   6   1   11.50    1.40
   6  -6  -1  286.67    8.50
   6  -6  -1  305.97    7.70
   6  -6  -1  315.37    7.80
   6  -6  -1  301.37    7.60
  -6  -6   1  307.27    7.80
  -6  -6   1  310.17    7.80
   6  -6  -1  316.77    7.20
   6  -6  -1  315.77    7.40
   6  -6  -1  300.07    8.30
  -6   6   1  291.77    7.30
   6   6  -1  304.17    7.40
  -6   6   1  300.57    7.40
   6   6  -1  319.37    7.80
  -6   6   1  293.97    7.60
  -6   6   1  295.67    7.20
  -6   6   1  293.37    7.90
  -6   6   1  297.47    8.10
   6   6  -1  287.17    7.30
   6   6  -1  305.37    7.50
  -6   6   1  301.87    7.90
  -6   6   1  290.27    7.80
   6   6  -1  289.17    7.90
  -6   6   1  290.47    7.40
   6   6  -1  300.47    7.70
   4  -6  -1  229.98    6.40
   4  -6  -1  233.68    5.70
   4  -6  -1  228.68    5.80
   4  -6  -1  231.68    5.90
   4  -6  -1  226.68    5.80
   4  -6  -1  218.68    6.50
  -4  -6   1  232.28    6.10
  -4   6   1  230.48    5.50
   4   6  -1  216.48    5.70
  -4   6   1  223.58    6.10
   4   6  -1  222.98    6.20
  -4   6   1  224.38    5.50
   4   6  -1  220.08    5.70
   4   6  -1  218.18    5.50
   4   6  -1  232.28    6.10
  -4   6   1  213.88    5.70
  -4   6   1  223.18    6.00
  -4   6   1  220.88    5.60
  -4   6   1  215.78    6.30
   4   6  -1  223.08    6.00
   4   6  -1  216.38    6.10
  -4   6   1  227.48    5.60
  -4   6   1  220.98    5.50
   4   6  -1  217.98    5.70
  -4   6   1  226.68    6.00
   2  -6  -1  348.77    9.00
  -2  -6   1  346.67    8.80
   2  -6  -1  350.56    8.30
   2  -6  -1  361.56    8.50
   2  -6  -1  348.17    8.50
   2  -6  -1  343.77    9.00
  -2   6   1  336.87    8.10
  -2   6   1  345.47    8.20
   2   6  -1  341.57    8.50
   2   6  -1  340.77    8.60
  -2   6   1  340.37    8.00
   2   6  -1  349.77    8.70
  -2   6   1  305.47    9.10
  -2   6   1  351.96    8.20
  -2   6   1  350.56    8.60
  -2   6   1  334.87    8.30
   2   6  -1  343.67    8.40
   2   6  -1  333.47    8.20
   2   6  -1  343.27    8.40
  -2   6   1  330.87    8.60
   2   6  -1  345.07    8.80
  -2   6   1  342.67    8.90
  -2   6   1  338.27    8.10
  -2   6   1  340.27    8.50
   2   6  -1  331.77    8.70
   0  -6   1   85.89    2.10
   0  -6   1   86.69    3.00
   0  -6   1   93.69    2.80
   0  -6   1   85.29    2.90
   0  -6  -1   85.59    2.30
   0  -6  -1   88.59    3.00
   0  -6  -1   88.09    2.20
   0  -6  -1   96.89    3.00
   0  -6   1   87.29    2.30
   0  -6  -1   86.39    2.50
   0   6   1   79.19    2.70
   0   6   1   89.19    2.20
   0   6   1   85.09    2.20
   0   6  -1   87.19    2.80
   0   6   1   86.69    2.60
   0   6   1   81.89    3.30
   0   6   1   83.69    3.10
   0   6   1   86.59    2.60
   0   6  -1   85.69    2.20
   0   6  -1   88.79    2.70
   0   6   1   82.89    2.20
   0   6   1   82.39    2.80
   0   6  -1   84.09    2.70
   0   6  -1   84.99    2.80
   0   6  -1   84.49    3.10
   0   6   1   87.29    2.80
   0   6  -1   80.29    2.90
   0   6  -1   86.09    3.10
   0   6  -1   85.29    2.20
   0   6  -1   87.09    2.10
   0   6   1   82.69    2.70
   2  -6   1  180.48    5.30
   2  -6   1  179.28    4.90
  -2  -6  -1  187.08    5.00
  -2  -6  -1  172.68    5.20
   2  -6   1  178.78    4.30
   2  -6   1  185.08    4.90
   2  -6   1  176.98    4.70
   2   6   1  176.28    4.70
  -2   6  -1  174.58    4.80
   2   6   1  171.58    5.30
  -2   6  -1  157.18    5.10
   2   6   1  173.18    4.50
  -2   6  -1  170.58    4.30
  -2   6  -1  172.88    4.40
   2   6   1  170.08    5.00
  -2   6  -1  171.08    4.80
   2   6   1  171.98    4.80
  -2   6  -1  173.98    5.10
   2   6   1  171.28    4.70
  -2   6  -1  176.68    4.80
   2   6   1  177.58    4.60
  -2   6  -1  174.78    4.20
  -2   6  -1  168.08    4.70
   2   6   1  169.98    4.70
  -2   6  -1  175.78    4.10
   4  -6   1   77.69    2.70
   4  -6   1   79.39    2.50
   4  -6   1   80.19    3.10
   4  -6   1   67.19    2.60
  -4  -6  -1   70.89    3.00
   4  -6   1   79.19    2.80
   4  -6   1   76.39    2.20
   4   6   1   73.79    2.80
  -4   6  -1   70.39    2.40
  -4   6  -1   72.59    2.70
   4   6   1   73.39    2.30
   4   6   1   74.49    2.20
   4   6   1   72.29    2.70
  -4   6  -1   75.49    3.00
  -4   6  -1   71.59    2.20
   4   6   1   70.99    2.40
   4   6   1   76.79    2.90
  -4   6  -1   73.99    2.20
   4   6   1   74.69    2.60
  -4   6  -1   72.19    2.40
  -4   6  -1   72.39    2.10
  -4   6  -1   79.89    2.60
   4   6   1   75.39    2.50
  -4   6  -1   70.99    2.70
  -6  -6  -1  113.79    4.10
   6  -6   1  118.99    3.60
  -6  -6  -1  119.09    3.50
   6  -6   1  124.29    3.50
   6  -6   1  116.59    3.00
   6  -6   1  111.09    3.90
   6  -6   1  120.49    3.70
   6  -6   1  120.49    3.20
   6  -6   1  119.69    3.30
   6  -6   1  117.39    4.10
   6   6   1  121.99    3.10
   6   6   1  110.29    3.30
  -6   6  -1  115.79    3.30
   6   6   1  116.59    3.70
  -6   6  -1  115.79    3.50
   6   6   1  115.09    3.20
   6   6   1  118.39    3.90
   6   6   1  118.59    3.30
  -6   6  -1  115.99    3.20
  -6   6  -1  118.99    3.40
  -6   6  -1  108.89    3.60
  -6   6  -1  114.99    3.20
  -6   6  -1  108.99    4.00
  -6   6  -1  114.39    3.20
  -6   6  -1  110.29    3.70
   8  -6   1   19.80    1.60
   8  -6   1   20.00    1.30
   8  -6   1   20.40    1.00
  -8  -6  -1   20.10    1.30
   8  -6   1   19.90    1.30
   8  -6   1   19.30    1.70
  -8  -6  -1   19.30    0.80
  -8  -6  -1   18.80    0.70
  -8  -6  -1   19.80    2.00
   8  -6   1   21.40    2.00
   8  -6   1   18.60    1.80
   8  -6   1   18.70    1.50
   8   6   1   18.40    0.70
  -8   6  -1   17.70    1.20
   8   6   1   19.60    1.20
   8   6   1   19.40    0.90
  -8   6  -1   18.10    1.40
   8   6   1   17.90    0.90
  -8   6  -1   18.10    1.30
   8   6   1   20.10    1.60
   8   6   1   18.00    1.00
   8   6   1   17.40    0.70
  -8   6  -1   19.50    1.30
   8   6   1   21.10    1.70
   8   6   1   16.00    1.80
  -8   6  -1   17.90    1.50
  -8   6  -1   17.60    1.80
   8   6   1   18.40    1.20
  -8   6  -1   18.90    1.50
   8   6   1   18.80    0.90
  10  -6   1   17.10    1.90
  10  -6   1   16.00    2.00
  10  -6   1   16.60    1.70
 -10  -6  -1   15.30    0.70
  10  -6   1   17.50    2.10
  10  -6   1   16.60    1.10
 -10  -6  -1   15.80    1.10
  10  -6   1   18.00    1.40
 -10  -6  -1   16.10    1.40
 -10  -6  -1   16.20    2.20
  10  -6   1   14.50    1.40
  10  -6   1   17.00    1.70
  10   6   1   16.20    1.70
  10   6   1   17.50    1.30
 -10   6  -1   15.60    1.70
  10   6   1   16.60    1.10
  10   6   1   15.90    0.90
 -10   6  -1   16.50    1.50
  10   6   1   15.80    1.60
 -10   6  -1   16.60    1.40
 -10   6  -1   16.20    1.40
  10   6   1   15.80    1.90
  10   6   1   13.70    0.70
 -10   6  -1   14.90    1.60
 -10   6  -1   14.90    1.40
 -10   6  -1   15.70    1.90
  10   6   1   16.70    1.00
  10   6   1   16.70    0.80
  10   6   1   14.40    1.10
  12  -6   1  198.58    5.50
  12  -6   1  193.28    6.00
  12  -6   1  198.48    6.40
 -12  -6  -1  188.68    4.80
  12  -6   1  201.98    5.70
  12  -6   1  203.98    5.10
 -12  -6  -1  194.18    5.20
 -12  -6  -1  187.08    6.50
  12  -6   1  202.48    5.90
  12  -6   1  199.28    5.80
 -12  -6  -1  200.78    5.60
  12   6   1  180.88    5.00
  12   6   1  195.58    5.80
  12   6   1  193.18    4.90
  12   6   1  182.98    4.90
 -12   6  -1  193.08    5.50
 -12   6  -1  192.68    5.40
 -12   6  -1  195.88    5.90
  12   6   1  185.18    4.90
  12   6   1  190.58    4.60
  12   6   1  189.28    4.60
  12   6   1  193.08    5.10
  12   6   1  191.78    5.90
 -12   6  -1  193.18    6.00
 -12   6  -1  190.88    5.40
 -12   6  -1  201.18    5.40
 -14  -6  -1    7.40    0.80
  14  -6   1    7.30    1.00
 -14  -6  -1    8.10    2.00
 -14  -6  -1    8.00    1.20
 -14  -6  -1   10.50    1.10
  14  -6   1    9.10    1.60
  14  -6   1    9.20    1.50
  14  -6   1    8.10    1.20
  14  -6   1    8.90    1.60
  14  -6   1   10.50    1.40
  14  -6   1    7.90    2.00
 -14   6  -1    8.20    1.20
  14   6   1    7.80    1.30
  14   6   1    6.70    0.80
  14   6   1    8.80    1.00
 -14   6  -1    7.40    1.10
  14   6   1    7.40    1.60
  14   6   1    7.70    1.10
 -14   6  -1    8.40    2.10
 -14   6  -1    8.30    1.30
 -14   6  -1    7.80    1.50
 -14   6  -1    7.30    1.20
  14   6   1    8.10    1.30
  14   6   1   10.50    1.80
 -16  -6  -1   24.90    2.00
  16  -6   1   29.90    2.70
  16  -6   1   24.10    1.70
 -16  -6  -1   26.60    3.20
 -16  -6  -1   25.80    2.30
  16  -6   1   19.90    2.00
  16  -6   1   26.70    2.30
  16  -6   1   26.30    2.50
  16  -6   1   36.30    3.10
  16  -6   1   26.70    2.80
 -16  -6  -1   25.90    1.30
 -16   6  -1   25.50    2.10
 -16   6  -1   29.20    2.90
  16   6   1   26.40    2.00
 -16   6  -1   22.70    2.70
  16   6   1   23.80    1.30
 -16   6  -1   25.10    2.20
  16   6   1   24.30    1.70
  16   6   1   24.80    2.40
  16   6   1   21.70    1.70
 -16   6  -1   24.60    2.00
 -16   6  -1   22.40    2.00
  16   6   1   27.80    2.70
  16   6   1   27.20    1.70
 -18  -6  -1   17.30    2.10
  18  -6   1   17.20    2.10
 -18  -6  -1   16.20    2.20
  18  -6   1   13.20    1.70
  18  -6   1   12.50    1.80
  18  -6   1   13.40    3.40
 -18  -6  -1   18.30    2.80
  18  -6   1   17.20    2.50
 -18   6  -1   13.60    1.70
 -18   6  -1   13.80    1.80
  18   6   1   12.70    1.70
  18   6   1   17.40    1.70
  18   6   1   11.60    1.20
  18   6   1   15.90    2.10
 -18   6  -1   14.50    1.90
 -18   6  -1   13.00    2.00
 -18   6  -1   17.30    2.40
  18   6   1   14.40    1.90
 -20  -6  -1   11.70    2.70
 -20  -6  -1    9.60    1.60
  20  -6   1    9.70    2.20
 -20  -6  -1    8.10    1.70
  20  -6   1   13.70    2.30
  20  -6   1   12.20    2.40
  20  -6   1   11.80    1.90
  20   6   1    8.80    1.60
 -20   6  -1   11.70    2.40
  20   6   1    8.70    1.00
  20   6   1    9.10    1.40
 -20   6  -1   10.60    1.80
 -20   6  -1    8.80    1.70
 -20   6  -1    8.40    2.10
 -20   6  -1    8.40    1.90
  20   6   1    9.50    1.60
  20   6   1   11.30    1.90
 -20   6  -1    9.00    1.40
  22  -6   1   -1.00    2.30
 -22  -6  -1    1.10    1.60
  22  -6   1    0.20    2.00
 -22  -6  -1    6.40    2.90
  22  -6   1    1.10    1.70
 -22   6  -1    0.70    1.70
 -22   6  -1   -0.50    2.10
 -22   6  -1   -0.10    1.80
 -22   6  -1    6.40    2.40
  22   6   1   -0.40    1.60
 -22   6  -1   -2.10    1.60
  22   6   1   -0.10    1.70
 -23  -7   1   81.89    4.50
  23  -7  -1   78.99    5.50
  23  -7  -1   78.09    5.70
  23  -7  -1   80.89    4.70
  23   7  -1   79.69    4.10
 -23   7   1   77.69    5.70
  23   7  -1   78.19    4.40
 -23   7   1   77.89    5.00
 -21  -7   1   16.60    2.00
  21  -7  -1   15.30    2.60
  21  -7  -1   13.50    2.70
  21  -7  -1   12.20    2.50
  21  -7  -1   14.60    2.20
  21   7  -1   16.00    2.10
 -21   7   1   12.20    2.40
 -21   7   1   25.00    3.90
 -21   7   1   15.90    2.30
 -21   7   1   13.60    1.90
  21   7  -1   16.60    2.30
  21   7  -1   18.80    2.60
 -21   7   1   10.70    2.00
  21   7  -1   12.80    1.80
  19  -7  -1    3.50    1.20
  19  -7  -1    5.20    1.60
 -19  -7   1    3.70    1.50
  19  -7  -1    6.20    2.10
 -19  -7   1    6.40    1.40
  19  -7  -1    4.50    1.80
  19  -7  -1    3.70    1.90
  19   7  -1    9.30    1.70
 -19   7   1    6.20    1.80
  19   7  -1    4.00    1.20
  19   7  -1    5.00    0.80
 -19   7   1    9.30    2.40
  19   7  -1    5.00    1.70
 -19   7   1    4.50    1.60
 -19   7   1    4.50    1.60
 -19   7   1    3.50    1.40
  19   7  -1    3.80    1.30
 -19   7   1    3.30    1.80
  17  -7  -1   16.10    1.70
  17  -7  -1   24.20    2.80
  17  -7  -1   17.10    2.70
  17  -7  -1   18.30    2.30
 -17  -7   1   15.50    1.10
  17  -7  -1   20.40    2.90
 -17  -7   1   18.80    1.90
 -17  -7   1   21.60    2.30
  17   7  -1   16.70    2.00
 -17   7   1   17.50    2.30
  17   7  -1   16.70    1.20
  17   7  -1   14.90    1.70
 -17   7   1   21.90    3.10
  17   7  -1   22.30    2.00
  17   7  -1   22.50    2.50
 -17   7   1   19.80    2.90
  17   7  -1   14.20    2.30
 -17   7   1   18.10    1.90
 -17   7   1   16.60    2.00
 -17   7   1   19.70    2.30
 -15  -7   1  126.89    3.50
  15  -7  -1  139.29    4.90
 -15  -7   1  130.59    4.00
  15  -7  -1  145.79    5.20
  15  -7  -1  130.19    4.50
 -15  -7   1  143.59    4.70
  15  -7  -1  132.39    4.90
  15  -7  -1  143.69    4.70
  15  -7  -1  140.49    5.50
  15  -7  -1  145.39    4.00
  15   7  -1  132.39    4.80
  15   7  -1  128.29    3.40
  15   7  -1  130.89    4.50
 -15   7   1  135.09    5.20
 -15   7   1  135.09    5.10
  15   7  -1  134.49    3.90
 -15   7   1  134.29    4.50
  15   7  -1  134.59    4.10
  15   7  -1  132.09    4.20
  15   7  -1  128.99    5.10
 -15   7   1  136.29    4.50
  15   7  -1  134.99    3.90
 -15   7   1  136.09    4.60
 -15   7   1  131.79    5.00
 -15   7   1  141.19    4.60
  13  -7  -1   20.20    1.80
  13  -7  -1   18.60    1.80
 -13  -7   1   14.20    1.20
  13  -7  -1   14.60    1.30
 -13  -7   1   15.00    0.80
  13  -7  -1   16.50    2.20
 -13  -7   1   17.10    1.90
  13  -7  -1   18.70    2.60
  13  -7  -1   20.40    3.00
  13  -7  -1   14.50    2.70
  13  -7  -1   20.00    2.20
  13   7  -1   16.20    1.70
 -13   7   1   17.90    1.80
  13   7  -1   17.10    1.90
 -13   7   1   16.80    2.00
  13   7  -1   17.40    1.60
 -13   7   1   15.10    1.80
 -13   7   1   17.20    1.90
 -13   7   1   13.60    2.10
  13   7  -1   14.10    1.20
 -13   7   1   17.50    2.50
  13   7  -1   15.50    0.80
  13   7  -1   18.80    2.00
  13   7  -1   15.90    1.30
  13   7  -1   16.20    1.40
  13   7  -1   18.20    2.50
 -13   7   1   14.30    1.80
  11  -7  -1   47.50    2.60
 -11  -7   1   48.80    2.40
  11  -7  -1   50.69    2.20
  11  -7  -1   48.70    2.30
  11  -7  -1   46.70    3.30
  11  -7  -1   46.80    2.60
  11  -7  -1   50.09    1.70
  11  -7  -1   48.00    3.10
  11  -7  -1   50.89    2.50
 -11   7   1   45.60    2.80
  11   7  -1   48.50    1.70
  11   7  -1   45.90    1.70
  11   7  -1   44.90    1.50
  11   7  -1   49.00    1.30
 -11   7   1   48.00    2.30
  11   7  -1   44.70    2.20
  11   7  -1   50.39    2.00
  11   7  -1   45.80    1.40
 -11   7   1   49.40    2.30
 -11   7   1   45.90    2.60
 -11   7   1   44.80    2.90
 -11   7   1   48.30    2.50
 -11   7   1   49.10    2.30
  11   7  -1   51.69    2.60
  11   7  -1   47.70    2.40
  11   7  -1   46.20    2.90
   9  -7  -1   41.60    2.70
   9  -7  -1   41.10    1.40
   9  -7  -1   38.70    2.10
   9  -7  -1   42.00    2.00
   9  -7  -1   40.30    2.20
   9  -7  -1   40.80    1.80
  -9  -7   1   41.60    2.10
   9  -7  -1   42.50    2.30
   9  -7  -1   38.00    2.80
   9   7  -1   37.80    1.30
  -9   7   1   36.80    2.50
   9   7  -1   39.70    1.30
  -9   7   1   43.50    2.80
   9   7  -1   39.70    1.90
  -9   7   1   38.90    2.50
   9   7  -1   34.00    1.70
  -9   7   1   39.80    1.90
   9   7  -1   39.00    2.20
   9   7  -1   39.20    2.40
  -9   7   1   40.60    2.30
   9   7  -1   36.50    2.40
   9   7  -1   40.40    2.60
   9   7  -1   40.40    1.50
  -9   7   1   39.90    1.90
  -9   7   1   38.10    1.90
  -9   7   1   40.70    2.20
   7  -7  -1   58.19    1.80
   7  -7  -1   55.29    2.90
  -7  -7   1   59.49    2.30
   7  -7  -1   58.39    2.40
   7  -7  -1   57.39    2.30
   7  -7  -1   52.69    3.00
   7  -7  -1   57.09    2.20
   7  -7  -1   55.19    1.60
   7  -7  -1   53.69    2.10
   7   7  -1   52.09    2.00
  -7   7   1   53.59    2.20
   7   7  -1   53.89    2.80
   7   7  -1   55.69    2.10
  -7   7   1   55.99    2.50
  -7   7   1   53.89    2.70
   7   7  -1   55.79    2.20
   7   7  -1   56.59    2.70
  -7   7   1   54.19    2.10
   7   7  -1   56.49    1.90
  -7   7   1   53.29    2.10
   7   7  -1   60.89    2.60
  -7   7   1   53.39    1.90
  -7   7   1   54.39    2.90
  -7   7   1   51.49    2.30
  -7   7   1   55.39    2.70
   7   7  -1   57.49    2.70
   5  -7  -1  267.07    6.70
   5  -7  -1  258.77    7.50
   5  -7  -1  263.37    6.80
   5  -7  -1  266.67    7.50
   5  -7  -1  263.07    6.80
  -5   7   1  262.37    6.30
   5   7  -1  248.88    6.30
  -5   7   1  253.07    6.30
   5   7  -1  259.87    7.20
   5   7  -1  250.67    7.00
  -5   7   1  253.87    6.90
  -5   7   1  254.27    7.30
  -5   7   1  253.47    7.00
  -5   7   1  257.27    6.40
   5   7  -1  248.28    6.50
  -5   7   1  249.08    6.20
   5   7  -1  253.27    6.60
  -5   7   1  251.07    6.60
   5   7  -1  258.67    7.00
  -5   7   1  252.47    6.90
  -5   7   1  255.77    6.50
   5   7  -1  247.48    7.10
   3  -7  -1  126.09    4.20
   3  -7  -1  131.89    4.20
   3  -7  -1  124.49    3.30
   3  -7  -1  125.59    3.60
  -3  -7   1  126.59    4.00
   3  -7  -1  127.39    3.70
   3  -7  -1  128.09    3.50
  -3   7   1  124.79    3.30
   3   7  -1  117.69    3.90
   3   7  -1  121.59    3.70
   3   7  -1  119.79    4.10
  -3   7   1  122.69    3.80
  -3   7   1  123.99    3.40
   3   7  -1  121.99    4.00
  -3   7   1  117.39    3.40
   3   7  -1  121.99    3.50
  -3   7   1  124.99    4.00
  -3   7   1  121.19    3.80
   3   7  -1  120.69    3.70
  -3   7   1  120.89    3.40
  -3   7   1  120.69    3.30
   3   7  -1  128.19    4.10
  -3   7   1  118.09    4.20
  -3   7   1  119.29    3.20
  -3   7   1  113.59    4.40
  -1  -7   1   15.50    1.50
  -1  -7   1   17.70    1.30
   1  -7  -1   14.20    1.10
   1  -7  -1   15.20    0.80
   1  -7  -1   15.60    1.50
   1  -7  -1   15.00    0.70
   1  -7  -1   15.70    1.60
  -1   7   1   14.70    1.20
   1   7  -1   15.10    1.90
   1   7  -1   13.30    1.50
  -1   7   1   14.10    1.20
   1   7  -1   14.50    1.30
   1   7  -1   15.00    1.40
  -1   7   1   15.00    0.80
   1   7  -1   13.80    1.30
  -1   7   1   13.60    1.40
   1   7  -1   13.50    1.60
  -1   7   1   15.00    1.40
  -1   7   1   15.10    0.80
  -1   7   1   12.40    1.80
  -1   7   1   14.20    1.40
  -1   7   1   14.80    0.80
   1   7  -1   14.00    1.30
  -1   7   1   15.80    1.70
  -1   7   1   13.60    1.30
  -1   7   1   14.10    0.90
   1  -7   1   22.70    1.00
   1  -7   1   22.90    0.80
  -1  -7  -1   23.00    1.70
   1  -7   1   21.90    1.50
   1  -7   1   25.00    1.50
  -1  -7  -1   24.70    1.60
   1  -7   1   22.90    1.80
   1   7   1   21.00    1.30
  -1   7  -1   19.90    1.50
   1   7   1   23.00    1.40
  -1   7  -1   23.00    1.50
  -1   7  -1   21.60    0.80
  -1   7  -1   21.30    1.00
  -1   7  -1   21.20    1.50
   1   7   1   19.80    1.80
   1   7   1   21.70    1.50
  -1   7  -1   21.90    1.80
   1   7   1   20.30    1.40
   1   7   1   21.70    1.50
   1   7   1   20.70    2.00
  -1   7  -1   20.40    1.80
  -1   7  -1   21.90    1.00
   1   7   1   20.80    1.60
  -1   7  -1   22.20    1.60
  -1   7  -1   21.30    0.80
  -3  -7  -1  182.18    5.60
   3  -7   1  184.78    4.80
   3  -7   1  188.08    4.50
   3  -7   1  186.08    5.20
  -3  -7  -1  189.68    5.30
   3  -7   1  188.68    5.20
   3  -7   1  181.68    4.90
   3  -7   1  181.88    5.60
   3   7   1  181.28    5.00
   3   7   1  175.48    5.70
  -3   7  -1  176.98    4.90
  -3   7  -1  179.88    4.40
  -3   7  -1  179.98    5.00
   3   7   1  168.48    5.40
   3   7   1  179.18    4.70
  -3   7  -1  177.78    5.50
  -3   7  -1  187.68    4.60
  -3   7  -1  180.38    5.10
  -3   7  -1  177.78    5.10
  -3   7  -1  179.28    4.40
  -3   7  -1  172.08    4.60
   3   7   1  178.98    5.20
   3   7   1  181.88    5.00
   3   7   1  178.68    4.80
   3   7   1  172.08    5.30
  -5  -7  -1   41.20    2.50
   5  -7   1   41.50    2.10
   5  -7   1   43.30    1.90
   5  -7   1   41.50    2.20
   5  -7   1   42.80    1.80
   5  -7   1   39.00    2.40
  -5   7  -1   36.90    2.00
  -5   7  -1   39.90    1.50
   5   7   1   41.00    1.70
  -5   7  -1   39.60    1.80
   5   7   1   40.40    2.20
   5   7   1   42.30    2.10
  -5   7  -1   40.90    1.50
   5   7   1   39.90    1.80
  -5   7  -1   41.20    1.90
  -5   7  -1   34.40    2.40
   5   7   1   40.40    2.20
  -5   7  -1   38.20    1.70
   5   7   1   39.00    1.60
  -5   7  -1   38.00    2.20
   5   7   1   41.30    1.90
  -5   7  -1   38.70    1.60
   5   7   1   39.90    2.40
  -7  -7  -1   41.20    1.90
   7  -7   1   40.30    2.40
   7  -7   1   40.80    2.00
  -7  -7  -1   41.10    2.70
   7  -7   1   39.90    1.70
   7  -7   1   43.40    2.20
   7  -7   1   42.70    1.60
   7  -7   1   40.80    2.00
   7  -7   1   38.60    1.30
   7  -7   1   44.80    2.60
   7   7   1   40.30    1.70
   7   7   1   41.10    1.50
   7   7   1   40.80    2.20
   7   7   1   40.90    1.80
  -7   7  -1   41.20    1.70
  -7   7  -1   40.20    1.80
   7   7   1   38.30    1.80
   7   7   1   39.80    2.40
  -7   7  -1   40.60    2.00
  -7   7  -1   43.20    1.90
  -7   7  -1   43.40    2.20
   7   7   1   44.70    2.40
  -7   7  -1   38.20    2.40
  -7   7  -1   39.00    1.70
  -7   7  -1   38.60    1.60
   9  -7   1   50.89    1.70
   9  -7   1   54.79    2.10
   9  -7   1   53.09    2.40
   9  -7   1   53.29    3.10
   9  -7   1   54.69    2.50
   9  -7   1   57.29    2.10
   9  -7   1   51.79    2.60
  -9  -7  -1   55.49    2.30
   9  -7   1   51.39    2.90
  -9  -7  -1   53.29    3.20
   9   7   1   52.29    1.80
   9   7   1   50.29    2.80
  -9   7  -1   53.29    2.90
   9   7   1   53.19    2.20
   9   7   1   50.89    2.60
   9   7   1   50.59    2.00
  -9   7  -1   52.09    2.50
   9   7   1   51.79    1.50
  -9   7  -1   52.59    2.20
  -9   7  -1   52.69    2.50
   9   7   1   56.59    2.70
   9   7   1   52.29    1.60
  -9   7  -1   53.59    2.10
  -9   7  -1   53.99    2.20
  -9   7  -1   51.09    2.20
   9   7   1   52.59    1.70
  11  -7   1   39.10    1.90
  11  -7   1   36.30    2.80
 -11  -7  -1   36.80    2.00
 -11  -7  -1   34.80    1.40
  11  -7   1   39.30    2.30
  11  -7   1   35.50    3.00
  11  -7   1   36.20    2.90
 -11  -7  -1   35.50    3.00
  11  -7   1   36.30    1.50
  11  -7   1   33.90    2.30
  11  -7   1   36.90    2.00
 -11  -7  -1   34.90    1.20
  11   7   1   36.60    1.30
  11   7   1   36.60    2.30
  11   7   1   39.70    2.50
 -11   7  -1   37.00    2.20
 -11   7  -1   34.60    1.90
  11   7   1   34.20    1.40
  11   7   1   34.80    1.40
  11   7   1   35.00    1.60
  11   7   1   35.40    2.60
 -11   7  -1   32.70    2.40
 -11   7  -1   35.30    2.00
 -11   7  -1   34.60    2.00
  11   7   1   33.10    1.60
  11   7   1   34.30    1.30
  11   7   1   35.80    1.40
  11   7   1   35.70    1.90
 -11   7  -1   36.50    2.70
  13  -7   1    9.00    1.20
  13  -7   1    9.20    1.70
  13  -7   1   11.20    1.40
  13  -7   1   11.90    2.40
 -13  -7  -1    8.50    1.30
  13  -7   1    8.70    1.20
  13  -7   1    8.90    1.50
  13  -7   1    8.50    1.50
 -13  -7  -1   10.40    1.20
 -13  -7  -1   11.20    2.10
  13  -7   1    9.30    1.60
 -13  -7  -1    9.50    0.80
  13   7   1   10.00    1.20
 -13   7  -1    9.20    1.80
 -13   7  -1    8.80    1.30
 -13   7  -1   10.50    1.30
  13   7   1    9.50    1.80
  13   7   1    8.70    0.80
 -13   7  -1    9.50    1.30
  13   7   1    9.70    1.20
  13   7   1    9.80    1.50
  13   7   1   10.30    1.20
 -13   7  -1    9.60    1.30
  13   7   1   10.30    0.70
 -13   7  -1   10.90    1.60
  13   7   1   10.80    1.20
  13   7   1   11.10    1.60
  13   7   1    9.00    1.30
 -15  -7  -1    1.30    0.50
  15  -7   1    1.80    1.40
 -15  -7  -1   -0.90    1.80
  15  -7   1    0.50    0.80
  15  -7   1   -0.60    1.00
 -15  -7  -1    0.20    0.80
 -15  -7  -1    0.60    1.00
  15  -7   1    0.50    1.70
  15  -7   1    0.90    1.50
  15  -7   1    1.60    1.40
  15  -7   1    0.90    1.40
  15  -7   1   -0.50    1.00
  15   7   1    1.40    0.90
 -15   7  -1   -0.20    1.00
  15   7   1    1.80    0.90
 -15   7  -1    1.60    1.60
  15   7   1    1.00    1.20
 -15   7  -1    1.00    1.00
  15   7   1    1.20    0.80
  15   7   1    0.90    0.80
 -15   7  -1   -0.90    1.40
  15   7   1    0.80    1.70
 -15   7  -1    2.30    1.10
  15   7   1    0.70    0.50
  15   7   1    0.70    1.30
 -15   7  -1   -0.30    1.10
  17  -7   1    2.20    1.60
  17  -7   1    2.30    1.00
  17  -7   1    4.80    2.10
 -17  -7  -1    5.00    1.30
 -17  -7  -1    3.90    2.10
 -17  -7  -1    4.30    0.90
  17  -7   1    4.40    1.40
 -17  -7  -1    3.50    1.20
  17  -7   1    0.90    1.60
  17   7   1    4.10    1.10
  17   7   1    3.30    1.00
  17   7   1    3.60    1.10
  17   7   1    3.30    0.60
 -17   7  -1    3.60    1.20
 -17   7  -1    2.80    1.50
 -17   7  -1    1.90    1.30
  17   7   1    6.10    1.20
 -17   7  -1    5.20    1.90
 -17   7  -1    2.60    1.20
  19  -7   1    2.00    1.40
 -19  -7  -1    0.90    2.30
  19  -7   1    2.80    2.20
 -19  -7  -1    1.40    1.40
  19  -7   1   -1.40    1.80
 -19  -7  -1    0.90    1.30
  19  -7   1   -1.90    1.00
  19  -7   1    0.30    1.70
 -19   7  -1   -1.80    1.30
 -19   7  -1    0.70    1.30
  19   7   1    0.20    1.20
  19   7   1    1.50    0.70
 -19   7  -1   -1.60    1.60
 -19   7  -1    4.00    2.10
 -19   7  -1    0.30    1.40
 -19   7  -1   -0.50    1.90
  19   7   1    3.20    1.20
  19   7   1   -0.80    1.00
  19   7   1    0.80    1.30
  21  -7   1   18.80    3.20
  21  -7   1   23.40    3.10
  21  -7   1   17.50    2.70
 -21  -7  -1   24.70    2.90
 -21   7  -1   20.70    2.90
  21   7   1   22.60    2.80
 -21   7  -1   20.10    2.40
 -21   7  -1   16.70    2.50
  21   7   1   17.20    1.90
  21   7   1   22.70    2.30
 -21   7  -1   25.00    4.00
 -21   7  -1   20.40    2.60
 -20  -8   1    8.40    1.90
  20  -8  -1    5.30    2.40
  20  -8  -1    9.40    2.60
  20  -8  -1   11.80    2.00
  20  -8  -1   14.20    2.80
  20  -8  -1   11.10    2.60
  20   8  -1    6.30    2.30
 -20   8   1    7.50    2.30
 -20   8   1    8.60    2.20
  20   8  -1   10.50    1.50
 -20   8   1    6.40    1.90
  20   8  -1    5.00    1.50
 -20   8   1   11.70    2.70
  20   8  -1    4.70    1.70
 -18  -8   1    0.60    1.40
  18  -8  -1   -0.40    1.00
  18  -8  -1   -1.70    1.90
  18  -8  -1    0.00    1.30
  18  -8  -1    1.90    1.90
 -18  -8   1    0.10    0.90
  18   8  -1   -0.60    1.00
  18   8  -1    1.90    1.40
 -18   8   1   -0.80    1.30
  18   8  -1    1.40    0.60
 -18   8   1    0.60    2.10
 -18   8   1    2.20    1.70
  18   8  -1    2.50    1.70
  18   8  -1    0.60    1.20
  18   8  -1    1.00    1.00
 -18   8   1   -0.10    1.40
 -18   8   1   -2.60    1.40
  16  -8  -1   44.00    2.10
  16  -8  -1   47.00    2.80
  16  -8  -1   39.80    3.10
 -16  -8   1   43.10    1.40
  16  -8  -1   43.40    3.30
 -16  -8   1   46.20    1.90
  16  -8  -1   45.10    3.80
 -16  -8   1   45.00    2.80
  16  -8  -1   36.00    4.60
  16   8  -1   42.10    2.40
  16   8  -1   37.80    1.90
  16   8  -1   41.60    2.90
 -16   8   1   40.90    2.70
 -16   8   1   47.10    3.40
  16   8  -1   42.20    2.30
 -16   8   1   41.30    2.90
 -16   8   1   39.30    3.40
  16   8  -1   42.10    2.10
 -16   8   1   39.20    3.20
  16   8  -1   42.40    1.90
 -16   8   1   39.60    2.90
  14  -8  -1  228.08    6.90
  14  -8  -1  214.28    6.40
  14  -8  -1  213.88    6.80
  14  -8  -1  236.18    6.50
  14  -8  -1  233.68    7.60
  14  -8  -1  229.78    5.80
 -14  -8   1  231.18    6.70
  14  -8  -1  213.38    7.90
  14  -8  -1  235.28    7.10
 -14   8   1  221.28    7.10
  14   8  -1  217.38    5.10
 -14   8   1  216.98    6.80
 -14   8   1  208.78    6.30
 -14   8   1  214.48    6.30
 -14   8   1  212.08    6.30
  14   8  -1  216.88    6.80
  14   8  -1  211.58    5.60
 -14   8   1  216.08    7.00
  14   8  -1  211.58    5.30
  14   8  -1  221.58    5.80
  14   8  -1  207.18    6.50
 -14   8   1  219.48    6.50
  14   8  -1  214.38    7.10
  12  -8  -1   61.59    2.40
  12  -8  -1   70.49    3.20
  12  -8  -1   72.59    3.90
  12  -8  -1   66.79    2.80
  12  -8  -1   72.89    2.80
  12  -8  -1   69.79    3.30
  12  -8  -1   64.29    4.00
  12  -8  -1   62.89    3.10
 -12   8   1   65.49    3.50
 -12   8   1   62.59    3.50
  12   8  -1   67.29    2.20
 -12   8   1   64.19    3.20
 -12   8   1   66.29    2.80
  12   8  -1   66.79    3.20
 -12   8   1   65.49    2.80
  12   8  -1   65.99    2.20
  12   8  -1   62.09    2.50
  12   8  -1   65.59    3.60
  12   8  -1   64.39    1.90
 -12   8   1   66.19    3.10
 -12   8   1   66.09    2.90
  12   8  -1   69.69    3.20
  12   8  -1   67.19    2.80
 -10  -8   1  182.68    5.40
  10  -8  -1  180.68    4.50
  10  -8  -1  185.38    5.50
  10  -8  -1  184.08    5.40
  10  -8  -1  169.48    6.80
  10  -8  -1  178.38    5.50
  10  -8  -1  184.48    5.10
  10  -8  -1  190.28    4.90
  10  -8  -1  173.88    6.40
 -10   8   1  174.18    5.40
 -10   8   1  180.48    5.10
  10   8  -1  167.58    4.40
 -10   8   1  180.38    5.10
  10   8  -1  164.28    4.60
  10   8  -1  178.78    5.50
  10   8  -1  164.98    4.90
 -10   8   1  165.08    5.90
  10   8  -1  175.78    4.40
  10   8  -1  181.28    5.90
  10   8  -1  184.48    5.60
 -10   8   1  168.98    5.50
 -10   8   1  174.48    5.00
  10   8  -1  174.58    5.80
  10   8  -1  176.18    4.50
  10   8  -1  177.38    5.10
   8  -8  -1  114.89    2.90
   8  -8  -1  121.89    3.10
   8  -8  -1  117.79    4.70
   8  -8  -1  118.19    3.70
  -8  -8   1  119.29    3.90
   8  -8  -1  119.29    3.60
   8  -8  -1  116.49    3.90
   8  -8  -1  116.79    4.60
   8  -8  -1  118.19    3.90
  -8   8   1  114.99    3.50
   8   8  -1  116.69    4.40
  -8   8   1  112.59    3.50
   8   8  -1  112.99    4.10
  -8   8   1  111.89    3.30
   8   8  -1  110.59    3.30
  -8   8   1  114.69    4.50
  -8   8   1  111.29    3.80
   8   8  -1  109.39    3.50
   8   8  -1  117.69    4.20
  -8   8   1  111.09    4.00
   8   8  -1  116.89    4.30
   8   8  -1  111.49    3.70
  -8   8   1  115.09    4.30
  -8   8   1  115.19    3.60
  -8   8   1  112.89    4.20
   8   8  -1  113.29    3.40
   6  -8  -1  133.19    4.80
   6  -8  -1  132.69    4.00
   6  -8  -1  134.09    3.90
   6  -8  -1  133.99    3.70
   6  -8  -1  131.09    4.10
   6  -8  -1  132.49    4.80
  -6   8   1  123.29    3.40
   6   8  -1  136.19    4.60
   6   8  -1  123.69    3.90
  -6   8   1  127.09    4.00
   6   8  -1  127.59    4.50
  -6   8   1  127.09    3.80
   6   8  -1  131.69    3.70
   6   8  -1  125.99    4.40
  -6   8   1  125.79    4.20
  -6   8   1  129.59    3.50
   6   8  -1  127.09    3.90
  -6   8   1  129.79    4.40
  -6   8   1  130.29    4.80
  -6   8   1  127.59    4.50
   6   8  -1  125.99    3.80
  -6   8   1  129.89    3.70
   6   8  -1  129.99    4.40
   4  -8  -1   13.90    1.20
   4  -8  -1   14.70    1.30
   4  -8  -1   13.00    1.60
   4  -8  -1   16.40    1.90
   4  -8  -1   13.20    1.40
   4  -8  -1   13.20    1.00
  -4   8   1   12.50    1.30
  -4   8   1   13.20    1.70
  -4   8   1   12.80    1.20
   4   8  -1   13.80    1.90
   4   8  -1   14.40    1.50
   4   8  -1   13.30    1.40
  -4   8   1   13.90    1.10
  -4   8   1   12.40    1.80
   4   8  -1   13.80    1.40
   4   8  -1   12.90    1.70
  -4   8   1   13.40    1.20
  -4   8   1   13.10    1.10
  -4   8   1   12.40    1.80
   4   8  -1   14.50    1.50
  -4   8   1   16.00    1.30
   4   8  -1   13.90    1.90
   4   8  -1   13.90    1.90
  -4   8   1   13.50    1.80
   2  -8  -1   39.00    2.40
   2  -8  -1   44.40    2.30
  -2  -8   1   43.50    2.30
   2  -8  -1   40.30    1.80
   2  -8  -1   39.20    1.50
   2  -8  -1   40.20    1.40
   2   8  -1   38.80    2.30
  -2   8   1   37.90    1.40
   2   8  -1   38.90    2.10
  -2   8   1   38.90    2.20
  -2   8   1   36.20    1.90
   2   8  -1   37.30    2.10
   2   8  -1   40.90    2.00
  -2   8   1   39.10    1.90
   2   8  -1   34.90    2.40
  -2   8   1   35.20    2.50
  -2   8   1   38.10    1.50
  -2   8   1   39.30    1.40
   2   8  -1   38.30    2.50
   2   8  -1   40.20    1.90
  -2   8   1   39.20    2.20
  -2   8   1   40.70    1.80
  -2   8   1   38.50    2.70
  -2   8   1   37.90    1.50
   2   8  -1   39.00    2.00
  -2   8   1   38.40    2.20
   0  -8   1   15.70    1.80
   0  -8  -1   16.20    1.60
   0  -8   1   16.20    1.50
   0  -8  -1   14.70    1.70
   0   8   1   14.70    0.80
   0   8   1   14.50    0.70
   0   8   1   14.50    2.20
   0   8   1   17.00    1.40
   0   8  -1   15.80    1.60
   0   8   1   17.10    1.90
   0   8  -1   14.70    1.60
   0   8  -1   15.90    0.70
   0   8  -1   14.70    0.80
   0   8  -1   15.30    1.60
   0   8  -1   15.30    2.00
   0   8   1   14.50    0.90
   0   8  -1   14.50    1.60
   0   8  -1   14.80    1.80
   0   8   1   12.50    1.60
   0   8   1   14.80    1.60
   0   8   1   12.60    1.50
   0   8  -1   14.20    0.80
   0   8   1   16.80    1.60
   0   8  -1   14.60    0.60
   0   8   1   15.50    1.40
   0   8  -1   14.70    1.60
   0   8  -1   12.80    1.40
   0   8   1   15.50    0.80
  -2  -8  -1   74.69    2.90
   2  -8   1   69.19    2.20
   2  -8   1   69.79    1.90
   2  -8   1   73.09    2.80
   2  -8   1   75.39    2.80
   2  -8   1   71.59    3.20
  -2   8  -1   70.99    2.70
  -2   8  -1   64.49    3.30
   2   8   1   69.49    2.60
  -2   8  -1   71.09    3.00
  -2   8  -1   71.39    2.70
   2   8   1   67.59    3.10
  -2   8  -1   64.99    2.70
   2   8   1   63.89    3.40
   2   8   1   66.49    2.50
  -2   8  -1   70.39    2.20
   2   8   1   69.09    2.70
   2   8   1   66.29    2.60
  -2   8  -1   70.69    2.00
  -2   8  -1   66.99    1.80
  -2   8  -1   66.49    2.80
  -2   8  -1   65.99    2.10
  -2   8  -1   67.49    2.70
   2   8   1   71.09    2.70
  -2   8  -1   60.69    3.20
   4  -8   1  137.99    3.60
   4  -8   1  152.08    4.40
   4  -8   1  135.89    4.00
   4  -8   1  141.29    4.30
   4  -8   1  131.79    3.90
   4  -8   1  135.79    4.80
  -4   8  -1  135.29    4.00
   4   8   1  129.39    4.80
  -4   8  -1  131.49    3.50
  -4   8  -1  129.89    3.60
  -4   8  -1  126.09    3.80
   4   8   1  128.09    4.30
  -4   8  -1  128.79    4.30
   4   8   1  129.29    4.00
  -4   8  -1  133.99    4.20
  -4   8  -1  129.09    3.90
   4   8   1  128.39    4.50
  -4   8  -1  132.99    3.40
   4   8   1  132.59    3.80
   4   8   1  127.79    4.10
   4   8   1  131.59    4.00
  -4   8  -1  128.19    4.70
   4   8   1  128.39    3.90
  -6  -8  -1  160.68    5.60
   6  -8   1  163.88    4.70
   6  -8   1  163.18    5.10
   6  -8   1  162.98    4.30
   6  -8   1  162.58    5.50
   6  -8   1  161.58    5.00
   6  -8   1  162.08    4.70
  -6   8  -1  141.89    4.80
  -6   8  -1  155.78    4.20
  -6   8  -1  150.18    5.00
   6   8   1  147.89    4.20
  -6   8  -1  150.28    5.30
  -6   8  -1  152.48    4.30
   6   8   1  154.78    4.40
  -6   8  -1  157.98    4.30
   6   8   1  159.48    5.40
  -6   8  -1  158.28    4.50
   6   8   1  155.18    5.00
   6   8   1  156.58    4.50
  -6   8  -1  153.48    4.80
  -6   8  -1  155.58    4.50
   6   8   1  147.39    5.00
   6   8   1  158.78    4.40
   6   8   1  158.58    4.90
   8  -8   1   67.49    2.80
  -8  -8  -1   69.79    2.70
   8  -8   1   69.19    2.10
   8  -8   1   65.79    2.30
   8  -8   1   68.49    3.20
   8  -8   1   66.29    3.50
   8  -8   1   68.59    2.80
   8  -8   1   63.79    2.90
  -8  -8  -1   66.99    3.60
   8   8   1   60.29    2.20
  -8   8  -1   64.49    2.50
  -8   8  -1   64.49    2.30
   8   8   1   60.59    3.00
   8   8   1   67.09    3.30
   8   8   1   62.79    2.20
  -8   8  -1   61.99    3.20
  -8   8  -1   60.09    2.10
  -8   8  -1   62.79    2.70
  -8   8  -1   62.09    2.40
   8   8   1   64.19    2.40
  -8   8  -1   64.79    2.80
   8   8   1   63.19    3.00
   8   8   1   61.19    2.50
  -8   8  -1   62.99    2.40
   8   8   1   62.99    3.10
  10  -8   1   26.40    1.60
  10  -8   1   24.40    1.60
  10  -8   1   25.40    2.10
  10  -8   1   23.50    1.20
 -10  -8  -1   26.40    1.90
  10  -8   1   26.60    2.00
  10  -8   1   32.80    2.80
  10  -8   1   25.40    2.50
 -10   8  -1   25.90    2.60
  10   8   1   26.20    1.10
  10   8   1   24.90    1.10
  10   8   1   27.80    2.50
  10   8   1   26.50    1.30
  10   8   1   26.30    1.80
 -10   8  -1   25.90    1.80
  10   8   1   24.90    1.40
  10   8   1   25.40    1.60
 -10   8  -1   26.20    2.20
 -10   8  -1   26.40    2.10
 -10   8  -1   25.70    1.60
 -10   8  -1   22.90    1.80
  10   8   1   24.20    2.40
  10   8   1   21.30    2.20
 -10   8  -1   26.60    1.90
 -12  -8  -1  134.79    5.70
  12  -8   1  133.09    4.90
  12  -8   1  140.09    4.80
  12  -8   1  134.99    4.20
  12  -8   1  129.79    5.30
  12  -8   1  140.09    4.30
 -12  -8  -1  143.89    4.50
  12  -8   1  142.19    5.50
  12  -8   1  139.69    4.70
  12   8   1  128.49    3.80
  12   8   1  129.69    4.90
  12   8   1  135.39    4.70
 -12   8  -1  136.89    5.10
  12   8   1  131.19    3.40
  12   8   1  137.69    4.90
  12   8   1  126.19    3.50
  12   8   1  127.69    3.50
 -12   8  -1  130.59    4.50
 -12   8  -1  130.69    4.70
  12   8   1  128.79    3.60
  12   8   1  115.69    4.00
 -12   8  -1  129.69    4.00
  12   8   1  134.09    4.20
 -12   8  -1  132.59    4.30
 -12   8  -1  131.69    4.20
 -14  -8  -1   22.20    3.40
  14  -8   1   22.50    2.80
 -14  -8  -1   19.20    2.10
  14  -8   1   16.30    1.40
  14  -8   1   12.80    1.90
  14  -8   1   20.50    2.80
  14  -8   1   19.80    2.90
  14  -8   1   18.40    2.00
  14  -8   1   18.70    2.10
  14  -8   1   16.80    2.50
 -14   8  -1   17.10    2.00
  14   8   1   18.40    1.20
 -14   8  -1   16.30    2.20
  14   8   1   16.50    1.30
  14   8   1   18.20    2.40
 -14   8  -1   21.10    2.90
 -14   8  -1   17.10    2.20
  14   8   1   16.80    1.50
  14   8   1   17.60    1.00
  14   8   1   19.30    1.50
  14   8   1   15.90    2.30
  14   8   1   18.20    1.50
  14   8   1   19.00    2.60
 -14   8  -1   15.30    2.00
  14   8   1   15.50    1.40
 -14   8  -1   17.30    1.90
  16  -8   1   33.20    3.10
 -16  -8  -1   31.10    1.30
 -16  -8  -1   30.90    1.80
  16  -8   1   30.60    1.80
  16  -8   1   35.00    3.70
  16  -8   1   29.60    3.30
 -16  -8  -1   38.20    2.60
  16  -8   1   29.80    3.40
 -16  -8  -1   30.20    3.80
  16  -8   1   30.00    2.50
 -16   8  -1   33.30    3.40
  16   8   1   30.70    2.90
 -16   8  -1   27.20    3.00
 -16   8  -1   27.70    3.20
  16   8   1   30.90    2.00
 -16   8  -1   25.20    2.50
 -16   8  -1   30.20    2.50
 -16   8  -1   27.80    2.40
  16   8   1   31.00    1.30
  16   8   1   29.80    1.90
  16   8   1   23.80    1.80
  16   8   1   32.10    1.90
  18  -8   1   12.30    2.30
  18  -8   1   13.90    2.50
  18  -8   1   16.00    2.80
 -18  -8  -1   14.70    2.00
  18  -8   1   18.00    2.50
  18  -8   1   17.80    2.00
 -18  -8  -1   18.90    2.50
  18  -8   1   15.20    1.80
 -18   8  -1   15.90    1.80
 -18   8  -1   11.10    2.10
  18   8   1   17.80    2.40
  18   8   1   11.30    1.30
  18   8   1   13.40    1.90
 -18   8  -1   12.10    1.80
  18   8   1   18.70    2.00
 -18   8  -1   16.10    2.00
 -18   8  -1   13.60    2.20
  18   8   1   16.20    2.20
  20  -8   1   30.90    4.40
  20  -8   1   35.20    3.90
  20  -8   1   32.20    3.20
  20  -8   1   28.20    3.20
 -20  -8  -1   26.80    3.00
  20   8   1   20.30    2.50
  20   8   1   30.10    3.00
 -20   8  -1   41.80    4.10
  20   8   1   29.70    2.60
 -20   8  -1   32.90    4.30
  20   8   1   33.70    4.00
 -20   8  -1   23.70    2.60
 -20   8  -1   27.70    3.20
  19  -9  -1    3.70    2.60
  19  -9  -1   -1.70    1.60
  19  -9  -1    0.30    2.20
  19  -9  -1    0.30    2.30
 -19  -9   1   -1.50    1.60
  19  -9  -1   -1.30    1.20
 -19   9   1    1.60    2.50
  19   9  -1   -2.00    2.20
  19   9  -1    3.00    3.00
  19   9  -1    0.10    1.00
 -19   9   1    1.10    2.00
 -19   9   1   -1.60    2.00
 -19   9   1   -1.50    1.70
  17  -9  -1   24.70    3.30
 -17  -9   1   25.50    2.80
  17  -9  -1   26.00    4.00
  17  -9  -1   19.60    2.40
  17  -9  -1   24.50    3.00
  17  -9  -1   22.90    1.80
  17   9  -1   19.80    2.10
  17   9  -1   27.80    2.40
 -17   9   1   26.90    3.60
 -17   9   1   27.30    3.70
 -17   9   1   25.50    3.40
  17   9  -1   25.90    2.50
  17   9  -1   23.60    2.60
 -17   9   1   23.30    2.90
  15  -9  -1   12.10    2.40
  15  -9  -1   18.40    2.10
  15  -9  -1   15.10    2.50
  15  -9  -1   14.50    1.90
 -15  -9   1   14.10    1.80
  15  -9  -1   15.00    2.10
  15  -9  -1   19.80    1.50
 -15   9   1   12.60    2.10
 -15   9   1   16.10    2.10
  15   9  -1   15.60    1.40
 -15   9   1   13.10    1.70
 -15   9   1   15.10    2.10
  15   9  -1   15.30    2.00
  15   9  -1   11.60    2.10
 -15   9   1   19.60    3.20
  15   9  -1   16.10    1.80
  15   9  -1   14.00    2.10
  15   9  -1   12.10    1.30
  13  -9  -1  120.49    4.60
 -13  -9   1  119.09    4.30
  13  -9  -1  120.89    3.80
  13  -9  -1  111.49    4.40
  13  -9  -1  108.29    5.30
  13  -9  -1  117.79    4.50
  13  -9  -1  113.89    5.20
 -13   9   1  108.49    4.70
  13   9  -1  108.19    3.60
 -13   9   1  106.29    3.80
  13   9  -1  110.59    3.30
 -13   9   1  113.59    4.80
 -13   9   1  107.19    4.00
  13   9  -1  109.59    3.30
  13   9  -1  107.99    3.20
 -13   9   1  108.09    4.00
 -13   9   1  110.79    4.50
  13   9  -1  107.79    4.40
  13   9  -1  107.79    2.80
  13   9  -1  107.79    4.70
  13   9  -1  112.99    4.90
 -13   9   1  101.99    4.30
  13   9  -1  101.69    3.90
 -11  -9   1   11.00    1.50
  11  -9  -1    8.20    1.30
  11  -9  -1   11.00    1.00
  11  -9  -1   11.80    1.60
  11  -9  -1   14.60    2.30
  11  -9  -1   11.00    1.60
  11  -9  -1   11.90    2.00
  11  -9  -1    9.80    1.70
  11  -9  -1   13.70    1.30
  11   9  -1    9.70    1.20
 -11   9   1    9.50    1.20
  11   9  -1   10.70    1.40
 -11   9   1    9.00    1.30
 -11   9   1   12.90    2.10
  11   9  -1   11.10    1.70
 -11   9   1   12.40    1.90
  11   9  -1   10.00    1.70
  11   9  -1   16.30    2.40
  11   9  -1    9.70    1.00
  11   9  -1   11.70    1.80
  11   9  -1   11.20    1.40
  11   9  -1   12.20    1.10
 -11   9   1    9.10    1.30
  11   9  -1    9.90    1.10
 -11   9   1    9.10    1.50
 -11   9   1    7.60    1.40
   9  -9  -1  110.99    3.90
   9  -9  -1  110.29    3.50
   9  -9  -1  113.39    4.00
   9  -9  -1  110.89    4.70
   9  -9  -1  110.29    4.80
   9  -9  -1  111.79    3.80
  -9   9   1  108.79    3.70
   9   9  -1  104.99    4.30
   9   9  -1  109.89    4.40
  -9   9   1  105.69    3.50
  -9   9   1  108.79    4.40
   9   9  -1  105.39    3.30
   9   9  -1  106.29    3.70
   9   9  -1  106.59    3.30
   9   9  -1  111.39    4.40
  -9   9   1  102.79    4.70
   9   9  -1  108.89    3.60
  -9   9   1  109.29    3.60
   9   9  -1  111.89    4.50
  -9   9   1  108.29    4.10
  -9   9   1  104.89    4.40
  -9   9   1  111.69    3.90
   7  -9  -1   15.10    1.90
   7  -9  -1   16.30    1.60
   7  -9  -1   18.20    2.30
   7  -9  -1   17.10    1.40
   7  -9  -1   15.90    1.70
   7  -9  -1   15.80    1.70
  -7   9   1   19.20    2.60
   7   9  -1   15.10    1.60
  -7   9   1   15.50    1.60
  -7   9   1   16.50    2.00
   7   9  -1   17.40    1.70
   7   9  -1   16.00    2.00
   7   9  -1   16.20    2.20
   7   9  -1   17.00    2.30
  -7   9   1   16.00    2.30
  -7   9   1   15.30    1.70
  -7   9   1   16.10    1.40
  -7   9   1   14.80    1.50
   7   9  -1   17.70    1.60
  -7   9   1   18.10    1.40
   7   9  -1   17.00    2.30
   7   9  -1   14.60    1.50
  -7   9   1   15.60    1.90
   5  -9  -1   19.50    1.70
   5  -9  -1   18.10    1.50
   5  -9  -1   24.40    2.20
   5  -9  -1   19.20    1.20
   5  -9  -1   19.00    1.50
  -5   9   1   21.60    1.60
   5   9  -1   20.40    2.40
   5   9  -1   20.50    1.70
  -5   9   1   17.30    1.40
   5   9  -1   21.70    1.70
   5   9  -1   19.70    1.70
   5   9  -1   16.70    2.30
  -5   9   1   19.30    1.50
  -5   9   1   19.30    2.30
  -5   9   1   19.80    1.40
  -5   9   1   18.40    2.00
   5   9  -1   16.60    2.30
  -5   9   1   18.10    1.30
  -5   9   1   13.80    1.70
   5   9  -1   17.40    1.70
  -5   9   1   16.90    1.40
  -5   9   1   21.10    2.70
   5   9  -1   19.10    2.10
   3  -9  -1   70.39    3.00
   3  -9  -1   58.39    3.20
   3  -9  -1   60.09    2.40
   3  -9  -1   60.29    2.10
   3  -9  -1   59.19    1.80
  -3   9   1   60.29    3.00
  -3   9   1   61.99    2.60
  -3   9   1   62.09    2.30
   3   9  -1   61.39    2.90
  -3   9   1   57.79    2.40
   3   9  -1   63.79    2.70
  -3   9   1   63.09    2.90
  -3   9   1   62.29    1.90
   3   9  -1   58.69    3.40
  -3   9   1   61.29    2.90
   3   9  -1   59.39    3.00
  -3   9   1   59.99    2.20
  -3   9   1   59.39    3.40
  -3   9   1   60.79    2.20
   3   9  -1   59.99    2.70
   3   9  -1   61.29    2.60
  -3   9   1   61.39    2.10
   3   9  -1   61.49    2.60
   3   9  -1   57.19    3.20
   1  -9  -1   20.70    2.10
  -1  -9   1   20.20    2.10
   1  -9  -1   21.80    1.90
   1   9  -1   17.00    1.70
  -1   9   1   18.20    1.80
   1   9  -1   16.70    1.90
   1   9  -1   18.60    1.90
  -1   9   1   19.90    1.20
   1   9  -1   19.10    2.10
   1   9  -1   21.10    2.00
  -1   9   1   18.30    2.50
  -1   9   1   18.40    1.80
   1   9  -1   19.60    1.70
  -1   9   1   17.00    1.90
  -1   9   1   16.80    1.00
  -1   9   1   18.80    1.90
   1   9  -1   19.70    1.90
  -1   9   1   20.40    1.60
  -1   9   1   19.90    2.30
   1   9  -1   16.60    2.40
  -1   9   1   18.60    1.60
  -1   9   1   19.10    0.80
  -1   9   1   18.60    1.00
  -1  -9  -1   49.20    2.50
   1  -9   1   44.10    2.80
   1  -9   1   43.10    2.30
  -1   9  -1   40.40    1.20
   1   9   1   42.00    3.20
   1   9   1   44.00    2.20
  -1   9  -1   41.40    1.60
   1   9   1   42.90    2.40
  -1   9  -1   40.80    2.90
  -1   9  -1   44.60    2.40
   1   9   1   41.50    2.30
   1   9   1   41.20    2.80
  -1   9  -1   40.60    2.30
  -1   9  -1   42.50    2.30
  -1   9  -1   43.30    2.20
  -1   9  -1   41.20    1.50
  -1   9  -1   39.80    2.50
   1   9   1   39.80    2.10
  -1   9  -1   40.00    2.90
   1   9   1   45.20    2.40
   1   9   1   41.80    2.40
  -1   9  -1   41.30    1.40
  -1   9  -1   39.60    2.40
   3  -9   1   23.00    1.90
   3  -9   1   19.60    2.40
   3  -9   1   19.40    0.90
   3  -9   1   19.00    1.30
   3  -9   1   21.20    1.90
   3   9   1   19.00    1.80
   3   9   1   17.30    2.10
   3   9   1   19.60    2.60
   3   9   1   17.20    1.60
  -3   9  -1   20.60    2.60
   3   9   1   17.10    1.70
  -3   9  -1   17.50    1.30
  -3   9  -1   18.20    2.10
  -3   9  -1   18.40    1.80
   3   9   1   18.60    1.80
  -3   9  -1   19.90    0.90
  -3   9  -1   17.30    2.20
  -3   9  -1   18.70    1.20
   3   9   1   17.90    2.20
   3   9   1   19.10    1.80
  -3   9  -1   19.20    1.40
  -3   9  -1   21.10    1.90
  -3   9  -1   20.90    1.90
  -3   9  -1   15.60    1.80
   5  -9   1   79.79    2.40
   5  -9   1   85.99    3.30
   5  -9   1   81.59    2.90
   5  -9   1   77.09    2.80
   5  -9   1   79.89    3.20
   5   9   1   78.69    3.50
  -5   9  -1   80.49    3.90
   5   9   1   77.19    3.20
  -5   9  -1   80.69    3.60
   5   9   1   74.59    3.00
  -5   9  -1   77.09    2.30
  -5   9  -1   76.59    2.60
  -5   9  -1   74.29    2.80
   5   9   1   76.19    2.90
   5   9   1   74.79    3.60
  -5   9  -1   74.39    3.20
  -5   9  -1   78.49    2.90
  -5   9  -1   80.49    3.00
   5   9   1   74.89    2.80
   5   9   1   76.99    4.00
  -5   9  -1   79.99    2.70
   5   9   1   79.09    3.00
  -5   9  -1   76.99    3.50
   7  -9   1   51.99    2.40
   7  -9   1   53.59    2.50
   7  -9   1   53.99    2.80
   7  -9   1   50.79    3.30
   7  -9   1   50.19    1.90
   7  -9   1   48.90    2.60
  -7   9  -1   47.00    2.40
  -7   9  -1   51.69    3.50
  -7   9  -1   51.09    2.20
   7   9   1   48.60    2.20
  -7   9  -1   45.50    2.00
  -7   9  -1   48.30    2.10
   7   9   1   47.40    3.20
  -7   9  -1   51.39    2.30
  -7   9  -1   51.09    1.90
   7   9   1   50.69    2.90
   7   9   1   49.00    3.00
  -7   9  -1   50.19    3.00
   7   9   1   46.90    2.30
   7   9   1   46.30    2.30
   7   9   1   48.50    2.10
  -7   9  -1   40.20    3.50
   7   9   1   49.00    2.80
   9  -9   1   32.90    2.30
   9  -9   1   36.00    3.10
   9  -9   1   31.30    2.60
   9  -9   1   32.60    1.70
   9  -9   1   33.10    2.20
  -9   9  -1   33.90    2.90
   9   9   1   30.20    2.70
   9   9   1   30.80    2.00
  -9   9  -1   30.00    2.40
  -9   9  -1   31.40    2.80
  -9   9  -1   29.80    1.70
  -9   9  -1   30.20    2.30
   9   9   1   32.90    1.70
   9   9   1   32.00    2.60
   9   9   1   30.60    2.00
   9   9   1   31.10    2.70
  -9   9  -1   32.60    2.00
  -9   9  -1   30.80    1.90
   9   9   1   31.40    1.70
  -9   9  -1   30.60    2.00
   9   9   1   32.80    2.90
  11  -9   1   73.29    3.40
  11  -9   1   68.69    2.20
  11  -9   1   76.09    4.20
  11  -9   1   67.99    3.20
  11  -9   1   68.49    2.60
  11  -9   1   71.79    2.50
  11  -9   1   68.19    3.70
  11  -9   1   71.99    3.30
  11   9   1   62.89    2.60
 -11   9  -1   61.69    3.00
  11   9   1   68.09    3.80
  11   9   1   65.49    3.70
 -11   9  -1   66.59    3.70
  11   9   1   68.79    3.60
  11   9   1   64.59    2.00
  11   9   1   68.39    2.80
  11   9   1   64.29    2.00
 -11   9  -1   66.19    3.20
 -11   9  -1   68.09    2.60
 -11   9  -1   68.99    3.20
 -11   9  -1   65.99    2.80
  11   9   1   63.49    2.30
  11   9   1   70.69    2.30
  11   9   1   65.39    3.50
 -11   9  -1   68.39    3.70
  13  -9   1   21.50    1.90
  13  -9   1   17.90    2.50
 -13  -9  -1   17.90    2.10
  13  -9   1   22.50    2.20
  13  -9   1   18.20    2.80
  13  -9   1   21.20    2.50
  13  -9   1   16.10    2.00
 -13   9  -1   17.70    2.40
  13   9   1   19.50    2.30
  13   9   1   20.00    1.60
  13   9   1   15.30    1.70
  13   9   1   17.20    1.10
 -13   9  -1   17.40    2.50
 -13   9  -1   18.40    2.90
 -13   9  -1   18.50    2.10
 -13   9  -1   18.20    2.30
 -13   9  -1   19.60    1.90
 -13   9  -1   17.50    2.10
  13   9   1   15.30    1.40
  13   9   1   16.20    1.30
  13   9   1   17.40    1.40
  15  -9   1   11.80    2.10
  15  -9   1   12.10    1.50
  15  -9   1   14.80    2.70
  15  -9   1   10.70    2.00
 -15  -9  -1   11.40    1.60
  15  -9   1    7.40    1.90
  15  -9   1   14.00    1.50
  15   9   1   10.40    1.60
 -15   9  -1   10.70    1.70
  15   9   1   10.60    1.20
 -15   9  -1   10.80    2.10
  15   9   1   14.30    1.70
 -15   9  -1    9.10    2.30
  15   9   1   14.20    2.20
 -15   9  -1    8.70    1.30
  15   9   1    9.10    1.30
 -15   9  -1   11.40    2.00
  15   9   1   10.30    1.10
  17  -9   1    1.90    2.00
 -17  -9  -1    7.40    1.70
  17  -9   1    4.60    2.20
  17  -9   1    6.70    2.00
  17  -9   1    8.00    1.10
  17  -9   1   10.10    1.90
  17  -9   1    6.30    2.20
 -17   9  -1    6.70    1.70
 -17   9  -1    5.90    2.00
 -17   9  -1    8.90    2.20
 -17   9  -1    9.40    2.30
  17   9   1    6.70    2.20
  17   9   1    5.00    1.30
  17   9   1    4.00    1.10
  19  -9   1   33.70    3.90
 -19  -9  -1   27.90    3.10
  19  -9   1   25.10    3.10
  19  -9   1   21.90    4.20
  19  -9   1   28.80    3.20
 -19   9  -1   28.20    3.30
 -19   9  -1   32.00    4.20
  19   9   1   23.20    2.80
  19   9   1   29.70    2.10
 -19   9  -1   20.00    2.50
 -19   9  -1   23.90    3.00
  18 -10  -1    6.30    2.60
 -18 -10   1    4.30    1.90
  18 -10  -1    5.60    2.30
  18 -10  -1    7.60    2.80
  18  10  -1    5.20    2.50
 -18  10   1    9.80    4.00
 -18  10   1    8.50    2.50
 -18  10   1    2.50    1.90
 -18  10   1    1.20    2.20
  16 -10  -1   23.40    2.30
  16 -10  -1   17.10    2.80
 -16 -10   1   17.30    2.20
  16 -10  -1   18.10    2.40
  16 -10  -1   17.10    3.00
  16  10  -1   15.30    1.60
 -16  10   1   15.60    2.20
 -16  10   1   21.60    3.10
 -16  10   1   17.00    2.50
  16  10  -1   27.40    4.00
 -16  10   1   19.10    2.70
  16  10  -1   15.20    1.80
  16  10  -1   18.80    2.80
  14 -10  -1   27.10    2.80
  14 -10  -1   28.00    3.80
  14 -10  -1   31.00    2.00
  14 -10  -1   29.60    3.10
  14 -10  -1   29.30    1.70
  14 -10  -1   22.60    3.50
 -14 -10   1   31.10    2.90
  14  10  -1   21.60    1.60
  14  10  -1   24.50    1.90
 -14  10   1   23.70    3.00
  14  10  -1   27.60    2.30
 -14  10   1   28.90    3.50
 -14  10   1   27.90    2.70
 -14  10   1   27.10    3.00
  14  10  -1   27.20    3.60
  14  10  -1   26.10    1.90
  14  10  -1   21.70    2.20
 -14  10   1   26.00    3.40
  14  10  -1   24.90    3.40
 -12 -10   1   12.40    1.70
  12 -10  -1   11.70    1.80
  12 -10  -1   10.60    2.10
  12 -10  -1   10.20    1.50
  12 -10  -1   13.20    2.60
 -12  10   1   10.10    1.30
  12  10  -1   11.30    2.00
 -12  10   1   10.80    1.60
 -12  10   1   10.70    1.60
  12  10  -1    9.90    1.20
  12  10  -1    9.80    1.60
 -12  10   1    5.80    1.80
  12  10  -1   10.90    1.60
  12  10  -1   10.80    1.30
 -12  10   1   13.10    2.30
  12  10  -1   10.80    1.40
  12  10  -1    9.10    1.20
 -12  10   1   12.10    1.70
  12  10  -1   12.70    2.10
  10 -10  -1    8.40    2.00
  10 -10  -1    6.70    1.80
  10 -10  -1    7.80    1.30
  10 -10  -1    7.30    1.50
  10 -10  -1    6.30    1.70
  10 -10  -1    7.60    1.10
  10  10  -1    4.50    1.80
 -10  10   1    5.70    1.20
 -10  10   1    5.40    1.60
 -10  10   1    6.40    1.10
  10  10  -1    6.70    1.00
  10  10  -1    5.60    1.10
 -10  10   1    4.40    1.20
  10  10  -1    6.10    2.00
  10  10  -1    2.90    1.70
 -10  10   1    5.70    1.80
  10  10  -1    8.50    1.40
 -10  10   1    5.50    1.40
  10  10  -1    8.20    1.30
   8 -10  -1   11.70    1.70
   8 -10  -1   17.00    2.30
   8 -10  -1   16.10    2.40
   8 -10  -1   13.30    1.40
   8 -10  -1   14.70    1.90
   8 -10  -1   13.60    1.90
  -8  10   1   13.00    1.50
   8  10  -1   14.60    1.80
   8  10  -1   14.30    1.80
   8  10  -1   14.80    2.20
  -8  10   1   12.00    1.40
  -8  10   1   16.10    2.50
  -8  10   1   12.90    1.80
  -8  10   1   10.20    1.60
   8  10  -1   13.10    2.70
   8  10  -1   14.50    1.90
  -8  10   1   14.50    1.70
   8  10  -1   13.00    1.70
  -8  10   1   17.10    2.30
   8  10  -1   12.70    1.70
   8  10  -1   13.50    2.00
  -8  10   1   12.60    1.50
   6 -10  -1   15.10    2.20
   6 -10  -1   13.30    1.60
   6 -10  -1   12.60    1.20
   6 -10  -1   13.40    1.70
   6 -10  -1   12.30    2.20
   6  10  -1   14.10    2.10
   6  10  -1   14.60    1.80
  -6  10   1   11.40    1.30
  -6  10   1   13.90    1.30
  -6  10   1   16.80    2.10
  -6  10   1   11.90    1.70
  -6  10   1   13.20    1.30
   6  10  -1   11.60    2.00
   6  10  -1   13.60    2.00
   6  10  -1   17.10    1.80
   6  10  -1   13.60    1.80
  -6  10   1   11.40    1.70
  -6  10   1   12.40    1.60
  -6  10   1   13.80    1.60
   6  10  -1   11.80    1.70
  -6  10   1   13.00    1.50
   6  10  -1   13.50    1.80
  -6  10   1   11.50    2.40
   4 -10  -1   87.69    2.90
   4 -10  -1   89.39    3.20
   4 -10  -1  100.79    3.90
   4 -10  -1   92.89    2.60
   4 -10  -1   97.59    4.30
  -4  10   1   84.79    3.00
   4  10  -1   89.29    3.40
   4  10  -1   85.29    4.00
  -4  10   1   87.39    2.80
  -4  10   1   90.39    2.60
  -4  10   1   82.69    3.80
   4  10  -1   87.99    3.90
   4  10  -1   88.19    3.30
  -4  10   1   87.19    2.90
   4  10  -1   89.59    3.70
  -4  10   1   90.09    3.00
  -4  10   1   86.99    3.40
  -4  10   1   86.59    3.80
   4  10  -1   88.09    3.40
  -4  10   1   83.99    3.60
   4  10  -1   92.69    3.40
  -4  10   1   89.09    2.90
   4  10  -1   83.69    4.30
  -4  10   1   90.29    4.50
   2 -10  -1   43.50    2.60
   2 -10  -1   39.80    2.90
  -2  10   1   39.70    2.00
   2  10  -1   38.30    3.10
  -2  10   1   35.40    2.40
  -2  10   1   38.20    1.70
   2  10  -1   36.00    2.20
   2  10  -1   39.10    2.40
  -2  10   1   39.10    2.60
  -2  10   1   35.30    3.30
   2  10  -1   37.50    2.50
   2  10  -1   35.00    3.20
  -2  10   1   28.80    3.30
  -2  10   1   40.20    1.30
  -2  10   1   41.60    2.30
   2  10  -1   39.60    2.60
  -2  10   1   39.70    2.60
   2  10  -1   38.00    2.70
   2  10  -1   36.50    2.40
  -2  10   1   38.80    1.60
  -2  10   1   40.90    1.60
  -2  10   1   37.60    3.20
   0 -10   1   28.70    2.60
   0 -10   1   30.90    2.20
   0 -10  -1   33.30    2.40
   0  10   1   28.20    2.20
   0  10   1   25.90    1.40
   0  10  -1   27.20    2.30
   0  10  -1   25.00    2.90
   0  10   1   27.30    2.20
   0  10  -1   29.10    2.30
   0  10  -1   27.80    1.20
   0  10   1   29.20    3.10
   0  10   1   27.00    1.30
   0  10  -1   28.60    1.30
   0  10   1   27.10    2.30
   0  10  -1   31.30    2.50
   0  10  -1   29.40    3.00
   0  10  -1   27.90    2.20
   0  10   1   30.60    2.90
   0  10   1   33.00    2.40
   0  10  -1   32.20    2.40
   0  10   1   27.10    2.00
   0  10   1   27.20    2.00
   0  10  -1   27.40    2.10
   2 -10   1  167.68    4.40
   2 -10   1  167.48    6.00
   2 -10   1  184.78    5.40
  -2 -10  -1  179.28    5.60
  -2  10  -1  152.68    6.00
  -2  10  -1  158.18    5.00
   2  10   1  157.78    4.90
  -2  10  -1  162.08    4.20
  -2  10  -1  166.28    5.10
   2  10   1  157.28    4.90
  -2  10  -1  158.88    4.30
   2  10   1  151.18    6.20
   2  10   1  163.68    5.20
   2  10   1  162.08    5.10
   2  10   1  165.08    5.00
   2  10   1  166.78    5.80
  -2  10  -1  162.58    5.90
  -2  10  -1  161.28    5.30
  -2  10  -1  160.68    4.30
  -2  10  -1  160.18    5.00
  -2  10  -1  163.38    3.90
   2  10   1  161.68    5.20
   4 -10   1   19.50    2.70
   4 -10   1   15.00    1.50
   4 -10   1   17.00    1.90
   4 -10   1   16.80    2.00
   4 -10   1   17.20    0.90
  -4  10  -1   14.60    1.50
   4  10   1   14.60    2.80
   4  10   1   17.10    2.00
  -4  10  -1   16.10    1.00
  -4  10  -1   16.40    1.40
   4  10   1   15.40    1.80
   4  10   1   17.90    1.70
  -4  10  -1   12.40    1.70
   4  10   1   16.40    2.10
  -4  10  -1   16.60    1.40
  -4  10  -1   14.20    1.90
  -4  10  -1   19.40    2.40
  -4  10  -1   14.10    2.00
  -4  10  -1   14.50    1.70
   4  10   1   18.70    1.90
  -4  10  -1   15.00    1.70
   4  10   1   15.20    1.90
  -4  10  -1   17.50    1.80
   4  10   1   15.40    2.20
   6 -10   1   45.20    2.60
   6 -10   1   44.30    3.30
   6 -10   1   46.60    2.60
   6 -10   1   43.60    2.20
   6 -10   1   43.80    1.60
  -6  10  -1   41.20    3.00
  -6  10  -1   42.00    2.30
  -6  10  -1   43.70    3.70
  -6  10  -1   42.50    2.10
   6  10   1   43.70    2.70
  -6  10  -1   42.70    2.00
  -6  10  -1   45.80    3.10
   6  10   1   43.30    2.30
  -6  10  -1   43.60    2.40
  -6  10  -1   44.60    1.70
   6  10   1   43.50    2.40
   6  10   1   43.60    3.20
   6  10   1   44.60    2.30
  -6  10  -1   38.20    2.60
  -6  10  -1   41.90    2.10
   6  10   1   44.50    2.90
   6  10   1   41.60    3.50
   6  10   1   43.20    2.30
   8 -10   1   31.80    3.20
   8 -10   1   30.10    2.20
   8 -10   1   24.00    2.40
   8 -10   1   27.50    2.20
   8 -10   1   26.50    1.50
   8 -10   1   33.60    2.50
   8  10   1   25.90    2.00
   8  10   1   28.80    1.90
   8  10   1   26.70    1.90
   8  10   1   27.60    2.80
  -8  10  -1   26.70    1.90
   8  10   1   24.80    3.20
  -8  10  -1   25.50    2.10
  -8  10  -1   27.40    1.60
   8  10   1   24.40    2.60
  -8  10  -1   23.60    2.80
  -8  10  -1   27.00    1.60
  -8  10  -1   25.20    2.00
  -8  10  -1   29.70    3.00
  -8  10  -1   25.50    1.90
   8  10   1   29.70    3.00
  -8  10  -1   23.00    2.40
   8  10   1   32.20    2.10
  10 -10   1   58.89    2.40
  10 -10   1   57.69    3.30
  10 -10   1   62.19    3.40
  10 -10   1   70.49    4.20
  10 -10   1   62.09    3.10
 -10  10  -1   60.19    3.80
 -10  10  -1   57.69    2.40
  10  10   1   55.19    3.70
  10  10   1   66.09    6.20
  10  10   1   56.99    3.50
 -10  10  -1   58.09    3.10
 -10  10  -1   57.59    2.70
  10  10   1   53.59    3.70
  10  10   1   57.89    2.30
 -10  10  -1   59.19    3.70
 -10  10  -1   62.79    2.70
  10  10   1   57.59    2.40
  10  10   1   54.09    2.60
  10  10   1   56.19    2.80
  12 -10   1   24.00    2.90
 -12 -10  -1   30.80    2.60
  12 -10   1   32.50    3.80
  12 -10   1   23.90    2.80
  12 -10   1   23.90    2.70
  12  10   1   23.50    2.80
 -12  10  -1   25.40    2.60
  12  10   1   28.40    3.20
 -12  10  -1   29.80    3.30
 -12  10  -1   21.30    2.30
 -12  10  -1   30.10    3.30
  12  10   1   19.40    1.20
 -12  10  -1   24.70    2.30
  12  10   1   21.50    1.40
  12  10   1   24.60    1.70
  12  10   1   18.80    2.30
 -12  10  -1   24.40    1.90
  12  10   1   20.70    2.00
  12  10   1   23.50    1.50
  14 -10   1   11.40    2.10
  14 -10   1   17.30    1.90
  14 -10   1   13.90    2.20
  14 -10   1   14.00    2.10
 -14 -10  -1   12.90    1.80
 -14  10  -1   10.40    1.80
  14  10   1    9.10    2.10
  14  10   1   17.60    2.10
 -14  10  -1   13.60    2.60
  14  10   1   13.00    1.60
  14  10   1   11.30    1.40
  14  10   1   15.60    1.60
  14  10   1    9.40    1.00
 -14  10  -1   15.00    2.40
 -14  10  -1   10.10    1.90
  14  10   1   13.50    2.60
  14  10   1   12.60    1.10
  16 -10   1    5.50    2.70
  16 -10   1    1.50    1.80
  16 -10   1   -3.20    2.70
  16 -10   1    0.40    1.90
  16 -10   1    5.70    1.40
 -16 -10  -1    3.00    1.70
  16  10   1    0.50    1.20
 -16  10  -1    0.30    1.80
 -16  10  -1    4.30    2.10
  16  10   1    3.70    2.00
 -16  10  -1    1.60    1.70
 -16  10  -1    6.10    2.50
 -18 -10  -1   51.49    3.70
  18 -10   1   42.10    5.50
  18 -10   1   37.80    4.50
 -18  10  -1   34.20    3.70
 -18  10  -1   45.30    5.00
  15 -11  -1    8.90    2.90
  15 -11  -1   11.60    2.60
 -15 -11   1    9.40    2.10
  15  11  -1    9.20    2.50
 -15  11   1    9.40    2.20
 -15  11   1    6.30    1.90
  15  11  -1    8.10    2.30
 -15  11   1   13.40    2.80
 -15  11   1    7.10    2.20
  13 -11  -1    4.60    2.00
  13 -11  -1    4.80    2.50
  13 -11  -1    8.40    3.20
  13  11  -1    6.00    2.50
 -13  11   1    3.50    1.80
  13  11  -1    6.90    2.10
 -13  11   1    4.10    2.00
  13  11  -1    6.20    1.40
 -13  11   1    8.20    2.40
 -13  11   1    1.30    1.50
  13  11  -1    5.30    1.50
  11 -11  -1   36.80    3.40
  11 -11  -1   32.70    3.30
  11 -11  -1   43.10    4.20
  11 -11  -1   34.30    2.90
 -11  11   1   28.40    2.70
  11  11  -1   33.40    1.90
 -11  11   1   37.50    2.90
 -11  11   1   39.00    3.60
  11  11  -1   33.20    2.60
 -11  11   1   33.90    2.70
 -11  11   1   37.50    3.60
  11  11  -1   32.00    2.30
  11  11  -1   38.00    3.60
  11  11  -1   26.50    3.10
   9 -11  -1    2.60    1.10
   9 -11  -1    4.60    1.60
   9 -11  -1    1.60    0.90
   9 -11  -1    3.00    2.00
   9 -11  -1    4.40    1.30
  -9  11   1    2.20    0.90
   9  11  -1    4.30    1.70
  -9  11   1    3.90    1.70
   9  11  -1    4.90    1.40
   9  11  -1    5.50    2.20
  -9  11   1    3.50    1.20
   9  11  -1    4.00    1.10
  -9  11   1    3.30    1.30
  -9  11   1    6.20    2.00
   9  11  -1    4.00    1.60
   9  11  -1    3.50    1.30
   7 -11  -1    1.90    1.10
   7 -11  -1    0.60    0.70
   7 -11  -1    1.60    1.20
   7 -11  -1    0.80    1.30
   7 -11  -1    2.40    1.80
   7  11  -1    0.30    1.40
   7  11  -1    2.70    1.30
   7  11  -1    0.70    1.80
   7  11  -1    2.70    1.90
  -7  11   1    0.20    1.00
  -7  11   1    1.20    1.00
  -7  11   1    0.80    0.70
  -7  11   1    0.10    1.00
   7  11  -1    1.60    1.80
   7  11  -1    0.90    1.10
   7  11  -1   -0.80    1.30
  -7  11   1    1.50    1.70
   7  11  -1    2.50    1.10
  -7  11   1    1.20    0.80
  -7  11   1   -0.40    1.40
   5 -11  -1    8.80    1.00
   5 -11  -1   10.40    2.00
   5 -11  -1    8.20    1.10
   5 -11  -1    8.50    1.80
  -5  11   1    8.00    1.10
   5  11  -1    5.90    1.40
   5  11  -1    7.70    2.00
  -5  11   1    7.60    1.60
  -5  11   1    7.10    1.60
  -5  11   1    9.30    1.30
  -5  11   1    9.00    1.00
   5  11  -1    7.00    1.60
  -5  11   1    8.90    1.10
   5  11  -1   11.70    2.10
   5  11  -1    9.30    1.40
  -5  11   1    7.90    1.90
  -5  11   1    7.90    1.20
  -5  11   1    8.90    1.10
   5  11  -1   10.50    1.60
   5  11  -1    6.60    2.00
   5  11  -1    5.60    1.30
   3 -11  -1   10.80    0.70
   3 -11  -1   12.30    2.10
   3 -11  -1   11.90    1.80
   3 -11  -1   11.50    1.10
   3  11  -1    7.70    1.90
   3  11  -1   12.10    1.70
   3  11  -1   10.50    1.60
   3  11  -1   11.00    1.60
  -3  11   1   14.90    2.10
  -3  11   1   10.70    1.20
   3  11  -1   14.10    2.00
  -3  11   1   12.30    0.80
  -3  11   1   11.60    1.60
   3  11  -1   13.10    1.60
   3  11  -1   10.90    2.20
  -3  11   1   11.50    1.40
  -3  11   1   11.00    1.70
  -3  11   1   10.80    1.20
  -3  11   1   11.70    1.50
  -3  11   1   11.50    1.80
   3  11  -1   10.80    1.70
   1 -11  -1   23.10    2.30
   1  11  -1   14.40    1.70
  -1  11   1   18.10    2.10
  -1  11   1   20.10    2.40
  -1  11   1   21.70    2.50
  -1  11   1   18.50    2.00
  -1  11   1   17.30    1.40
   1  11  -1   16.70    1.10
  -1  11   1   22.40    2.50
  -1  11   1   20.30    1.40
   1  11  -1   17.10    2.20
   1  11  -1   21.30    2.40
   1  11  -1   17.60    1.10
   1  11  -1   15.80    2.40
   1  11  -1   19.30    2.70
  -1  11   1   18.60    3.30
  -1  11   1   16.20    1.90
   1  11  -1   18.60    2.40
   1  11  -1   17.10    3.10
  -1  11   1   21.40    2.70
  -1 -11  -1   14.60    2.20
   1 -11   1   11.40    2.00
   1 -11   1   12.10    2.00
  -1  11  -1   10.50    2.10
   1  11   1   10.00    2.30
  -1  11  -1   13.00    2.60
   1  11   1    8.50    1.00
   1  11   1   10.80    1.20
   1  11   1   11.00    1.40
  -1  11  -1    8.90    1.60
  -1  11  -1   10.90    1.70
  -1  11  -1   11.50    1.60
  -1  11  -1   10.80    1.50
   1  11   1   12.10    1.80
  -1  11  -1    8.60    1.20
   1  11   1   10.70    1.70
  -1  11  -1   12.10    1.80
  -1  11  -1   11.90    1.80
   1  11   1    7.80    2.10
   1  11   1    9.00    1.70
   1  11   1   10.70    1.60
   1  11   1    8.00    1.40
  -1  11  -1    9.80    1.20
   3 -11   1   62.69    3.80
   3 -11   1   65.09    3.10
   3 -11   1   58.99    1.70
  -3  11  -1   54.89    2.80
  -3  11  -1   55.99    3.10
  -3  11  -1   51.49    2.80
   3  11   1   54.19    2.80
   3  11   1   52.99    4.00
   3  11   1   59.69    2.80
   3  11   1   52.59    3.00
  -3  11  -1   56.29    3.30
  -3  11  -1   52.59    2.10
  -3  11  -1   60.79    3.50
   3  11   1   54.69    3.10
  -3  11  -1   56.09    4.40
   3  11   1   60.29    3.00
   3  11   1   50.59    4.20
  -3  11  -1   55.39    1.60
  -3  11  -1   56.19    2.20
  -3  11  -1   56.79    2.10
   5 -11   1    8.00    0.90
   5 -11   1    7.10    1.10
   5 -11   1    4.90    1.90
   5 -11   1    7.40    1.40
   5  11   1    6.10    1.70
   5  11   1    5.70    1.30
   5  11   1    6.40    2.20
   5  11   1    8.00    1.40
   5  11   1    7.30    1.30
  -5  11  -1    6.80    1.10
   5  11   1    8.70    1.50
  -5  11  -1    7.10    1.10
  -5  11  -1    4.40    1.60
   5  11   1    5.90    1.40
  -5  11  -1    7.40    0.90
  -5  11  -1    5.30    1.00
  -5  11  -1    5.10    1.60
  -5  11  -1    8.30    1.40
  -5  11  -1    7.70    1.90
   5  11   1    6.40    2.20
  -5  11  -1    7.30    1.30
   7 -11   1    3.00    1.20
   7 -11   1    3.60    2.10
   7 -11   1    5.50    1.40
   7 -11   1    4.70    1.40
   7 -11   1    4.00    0.70
  -7  11  -1    2.90    1.00
   7  11   1    3.50    1.20
  -7  11  -1    3.70    1.80
   7  11   1    6.90    1.40
   7  11   1    3.90    1.90
  -7  11  -1    4.20    1.20
   7  11   1    3.60    1.40
   7  11   1    5.30    2.10
   7  11   1    4.20    1.20
  -7  11  -1    4.80    0.80
  -7  11  -1    5.50    1.20
   7  11   1    2.80    2.50
  -7  11  -1    6.60    1.90
   7  11   1    5.70    1.30
  -7  11  -1    6.30    1.20
  -7  11  -1    4.80    1.10
   9 -11   1   56.79    3.30
   9 -11   1   60.59    3.00
   9 -11   1   48.30    2.10
   9 -11   1   60.29    4.30
   9 -11   1   55.99    3.20
  -9  11  -1   55.59    3.80
  -9  11  -1   48.20    3.30
  -9  11  -1   49.80    3.00
   9  11   1   52.09    3.50
  -9  11  -1   52.59    2.60
  -9  11  -1   55.59    3.90
   9  11   1   57.19    2.60
   9  11   1   51.29    2.60
   9  11   1   53.19    3.00
   9  11   1   45.90    5.00
   9  11   1   47.40    2.80
  -9  11  -1   55.19    2.20
  -9  11  -1   51.19    2.60
  11 -11   1   16.00    2.70
  11 -11   1   14.10    2.00
  11 -11   1   18.20    2.10
  11 -11   1   16.90    2.70
 -11  11  -1   11.90    1.70
  11  11   1   14.00    1.90
  11  11   1   15.90    2.20
 -11  11  -1   15.30    2.40
 -11  11  -1   12.00    1.80
 -11  11  -1   13.00    2.30
  11  11   1   13.10    2.20
 -11  11  -1   13.20    1.70
  11  11   1   15.90    1.70
  11  11   1   11.30    1.60
  13 -11   1   20.00    3.30
  13 -11   1   19.10    3.10
 -13  11  -1   14.10    2.10
  13  11   1   14.60    1.70
  13  11   1   17.30    2.50
 -13  11  -1   13.70    1.90
 -13  11  -1   21.70    3.60
  13  11   1   17.10    1.60
 -13  11  -1   18.70    2.60
  13  11   1   17.80    1.90
  15 -11   1   -3.80    2.50
  15 -11   1   -0.60    1.80
 -15 -11  -1    1.20    1.80
 -15  11  -1   -0.60    1.90
 -15  11  -1   -2.50    1.60
 -15  11  -1    0.40    2.10
  15  11   1    1.20    2.10
 -15  11  -1    4.60    2.60
  12 -12  -1    6.60    2.90
  12 -12  -1    5.50    2.00
 -12  12   1    9.90    2.40
 -12  12   1    3.80    1.80
  12  12  -1    6.90    1.70
  12  12  -1    3.80    2.20
 -12  12   1    5.60    2.50
 -12  12   1    3.50    1.70
  10 -12  -1    7.30    1.90
  10 -12  -1   12.40    2.80
 -10  12   1    8.50    1.70
 -10  12   1   13.50    2.80
  10  12  -1    6.60    2.10
 -10  12   1    7.50    1.70
  10  12  -1    9.50    1.40
 -10  12   1    9.50    2.10
  10  12  -1   10.90    1.80
 -10  12   1    6.60    1.70
   8 -12  -1   28.10    3.90
   8 -12  -1   23.30    2.90
   8 -12  -1   19.60    1.50
  -8  12   1   23.20    3.30
  -8  12   1   17.10    1.80
  -8  12   1   20.60    3.30
  -8  12   1   18.90    1.60
   8  12  -1   25.20    2.40
  -8  12   1   20.40    2.30
  -8  12   1   17.40    1.80
   8  12  -1   17.00    2.30
   6 -12  -1    1.90    2.00
   6 -12  -1    2.10    1.40
  -6  12   1    2.10    0.80
  -6  12   1    1.40    1.10
  -6  12   1    1.00    1.10
  -6  12   1    3.00    1.10
  -6  12   1    2.10    1.70
   6  12  -1    0.10    1.50
  -6  12   1    1.40    0.70
  -6  12   1    4.90    1.90
   6  12  -1    1.20    1.30
  -6  12   1    1.20    1.20
   6  12  -1    2.00    1.60
   4 -12  -1    1.90    1.30
   4 -12  -1    1.20    1.90
   4  12  -1   -0.60    1.80
   4  12  -1    0.80    1.30
  -4  12   1    2.00    0.90
  -4  12   1    3.60    0.90
  -4  12   1    1.20    0.50
   4  12  -1    0.90    1.50
  -4  12   1   -0.60    1.00
  -4  12   1    2.70    1.30
  -4  12   1    2.10    1.60
   4  12  -1   -0.50    1.50
  -4  12   1    0.70    1.00
  -4  12   1    1.80    1.60
  -4  12   1    3.00    1.80
   4  12  -1    2.00    2.20
   2 -12  -1   10.80    1.70
   2  12  -1    7.10    2.40
  -2  12   1    7.10    1.20
   2  12  -1    9.60    2.00
  -2  12   1   10.20    1.90
   2  12  -1   12.90    2.00
  -2  12   1   13.60    1.70
  -2  12   1   13.20    2.10
   2  12  -1   11.60    1.80
  -2  12   1   10.70    1.70
  -2  12   1   12.40    1.80
  -2  12   1   10.70    1.20
   2  12  -1    9.60    1.80
   0 -12  -1   22.50    2.60
   0  12   1   14.30    1.90
   0  12   1   16.40    2.50
   0  12   1   14.90    1.40
   0  12  -1   15.90    1.90
   0  12  -1   16.50    2.10
   0  12  -1   18.70    3.70
   0  12  -1   16.20    1.30
   0  12   1   20.60    2.70
   0  12   1   16.20    1.50
   0  12  -1   20.10    2.60
   0  12   1   16.50    1.90
   0  12  -1   18.70    1.40
   0  12   1   13.90    2.20
   0  12  -1   21.80    2.60
   0  12   1   10.90    2.70
   2 -12   1    8.00    2.10
  -2  12  -1    7.50    1.70
  -2  12  -1    4.90    1.00
  -2  12  -1    4.70    1.90
   2  12   1    5.90    1.50
  -2  12  -1    5.40    1.50
   2  12   1    3.50    1.60
   2  12   1    3.10    2.40
   2  12   1    5.90    1.60
   2  12   1    6.30    1.50
  -2  12  -1    5.50    1.00
  -2  12  -1    5.20    1.70
   4 -12   1    4.30    1.40
   4 -12   1    5.30    2.20
  -4  12  -1    4.20    0.60
   4  12   1    2.60    1.40
  -4  12  -1    0.30    1.20
   4  12   1    3.70    1.60
   4  12   1    4.60    1.50
   4  12   1    3.70    1.50
  -4  12  -1    3.80    1.70
  -4  12  -1    2.00    1.00
  -4  12  -1    4.70    1.50
   4  12   1    5.70    1.90
  -4  12  -1    7.20    2.00
  -4  12  -1    3.30    1.00
  -4  12  -1    3.90    0.90
   6 -12   1    3.30    1.30
   6 -12   1    5.10    0.70
   6 -12   1    5.70    2.30
  -6  12  -1    3.70    1.80
  -6  12  -1    3.50    2.00
  -6  12  -1    2.20    1.20
  -6  12  -1    3.40    1.20
  -6  12  -1    1.70    1.20
   6  12   1    5.30    1.50
   6  12   1    5.00    1.40
  -6  12  -1    4.10    0.70
  -6  12  -1    4.90    1.20
   6  12   1    6.30    1.60
  -6  12  -1    6.30    1.40
   6  12   1    1.20    1.50
   8 -12   1   23.90    1.80
   8 -12   1   35.20    4.30
   8 -12   1   30.20    2.80
  -8  12  -1   22.20    2.40
  -8  12  -1   31.10    3.70
   8  12   1   25.80    3.30
  -8  12  -1   23.80    1.60
  -8  12  -1   28.60    2.30
  -8  12  -1   24.60    2.50
  -8  12  -1   26.00    2.30
  -8  12  -1   28.80    3.60
   8  12   1   30.50    2.90
   8  12   1   29.90    2.90
  10 -12   1   13.50    2.80
  10 -12   1   10.80    1.80
  10  12   1   12.70    2.20
  10  12   1   14.00    2.20
  10  12   1   10.00    1.40
 -10  12  -1    8.30    1.60
 -10  12  -1   13.30    2.90
 -10  12  -1   12.40    2.40
 -10  12  -1    9.90    1.70
 -10  12  -1    8.80    1.80
  12 -12   1   14.70    3.30
  12 -12   1   13.40    2.10
  12  12   1   14.80    3.00
 -12  12  -1   16.00    2.90
  12  12   1   15.50    2.60
 -12  12  -1   23.40    3.90
 -12  12  -1   14.10    2.10
 -12  12  -1   11.60    2.10
   9 -13  -1   10.30    2.00
   9  13  -1    7.80    2.40
  -9  13   1    8.20    1.80
  -9  13   1    8.30    1.70
  -9  13   1   10.90    2.80
   9  13  -1   11.60    2.10
   7 -13  -1   37.50    4.50
   7 -13  -1   39.70    3.50
   7  13  -1   34.80    4.10
  -7  13   1   33.40    2.80
   7  13  -1   38.10    3.10
  -7  13   1   41.10    4.00
  -7  13   1   34.40    3.80
   7  13  -1   34.20    3.10
  -7  13   1   37.20    2.60
   5 -13  -1   -2.70    2.20
   5 -13  -1   -1.00    1.40
  -5  13   1    2.30    1.00
  -5  13   1    0.60    0.50
  -5  13   1    0.50    1.90
   5  13  -1   -0.10    1.50
  -5  13   1    4.10    2.10
  -5  13   1    0.00    1.20
   5  13  -1    1.60    1.80
   5  13  -1   -1.50    2.40
   3 -13  -1    4.20    1.60
  -3  13   1    3.90    2.00
  -3  13   1    3.10    1.80
  -3  13   1    2.80    1.20
   3  13  -1    5.20    1.90
   3  13  -1    3.70    1.70
   3  13  -1    0.80    1.80
  -1  13   1    6.40    1.20
   1  13  -1    8.70    2.30
   1  13  -1    5.60    1.80
  -1  13   1    3.80    1.90
  -1  13   1   11.80    2.30
  -1  13   1    6.30    1.90
   1  13  -1   10.10    2.10
   1  13  -1    4.60    1.80
  -1  13  -1    4.40    1.20
  -1  13  -1   11.60    2.10
   1  13   1    6.50    1.60
  -1  13  -1    5.50    1.70
   1  13   1    4.90    2.00
  -1  13  -1    9.80    2.20
   1  13   1    5.20    1.80
  -1  13  -1    8.70    2.00
   3 -13   1    8.30    2.50
  -3  13  -1    4.00    1.50
  -3  13  -1    6.50    2.00
   3  13   1    9.30    2.40
   3  13   1    7.40    1.80
  -3  13  -1    5.50    1.20
  -3  13  -1    8.40    2.20
   3  13   1    6.00    1.80
   3  13   1    9.50    2.10
   5 -13   1   15.10    3.00
   5 -13   1   11.10    1.80
  -5  13  -1    9.20    2.00
   5  13   1   12.40    2.00
  -5  13  -1   17.20    1.20
  -5  13  -1    8.60    2.20
   5  13   1    9.80    2.00
  -5  13  -1   11.50    1.50
  -5  13  -1   14.80    1.80
  -5  13  -1   15.40    2.70
   5  13   1   15.40    2.20
   7 -13   1   14.60    3.20
   7 -13   1   16.60    2.70
   7  13   1   13.80    2.50
  -7  13  -1   10.80    2.40
  -7  13  -1    7.90    1.70
   7  13   1   10.00    2.40
  -7  13  -1   11.50    1.60
   7  13   1   12.10    1.90
  -7  13  -1    8.10    2.60
   9  13   1   77.39    4.90
   9  13   1   83.89    3.70
  -9  13  -1   88.59    5.30
 -26   0   2   15.30    2.10
 -26   0   2   20.90    2.50
  26   0  -2   20.50    2.90
  26   0  -2   15.90    2.80
  26   0  -2   18.90    2.60
 -24   0   2   37.10    2.00
  24   0  -2   43.70    4.20
 -24   0   2   36.20    2.90
 -24   0   2   40.40    3.10
  24   0  -2   38.90    3.40
  24   0  -2   35.30    3.70
  24   0  -2   29.40    3.10
 -24   0   2   36.20    4.00
  22   0  -2   12.90    2.10
  22   0  -2   17.40    2.60
 -22   0   2    9.40    1.60
  22   0  -2   12.60    1.80
 -22   0   2   12.60    1.20
 -22   0   2   11.90    1.40
 -22   0   2   15.70    1.60
 -22   0   2   16.80    2.60
  22   0  -2   11.90    1.80
 -22   0   2   16.60    2.20
 -22   0   2   14.40    1.70
  22   0  -2   14.90    2.10
 -22   0   2   11.70    2.10
 -20   0   2    6.00    1.60
  20   0  -2    5.20    1.50
  20   0  -2    5.80    1.40
 -20   0   2    5.90    1.10
  20   0  -2    6.30    1.40
  20   0  -2    6.20    1.40
  20   0  -2    6.10    1.20
 -20   0   2    5.80    1.30
 -20   0   2    8.30    1.70
 -20   0   2    6.10    0.90
 -20   0   2    6.40    1.40
  20   0  -2    7.00    1.70
 -18   0   2    6.90    1.40
  18   0  -2   11.30    1.70
 -18   0   2    9.10    1.20
  18   0  -2    9.40    1.20
 -18   0   2   10.40    1.60
  18   0  -2    9.50    1.40
  18   0  -2    9.50    1.40
 -18   0   2    9.10    1.30
 -18   0   2    9.70    1.40
  18   0  -2   10.40    1.90
 -18   0   2    9.60    1.30
  18   0  -2   10.10    1.40
 -16   0   2   -0.40    0.70
 -16   0   2   -0.50    0.70
  16   0  -2   -0.30    1.00
  16   0  -2   -0.10    0.90
 -16   0   2    0.00    0.60
  16   0  -2    0.10    0.80
  16   0  -2    0.70    0.80
 -16   0   2    0.20    1.00
  16   0  -2    1.00    0.90
 -16   0   2    0.00    0.90
  16   0  -2    0.70    0.80
 -16   0   2   -0.10    0.60
  14   0  -2    2.50    0.90
  14   0  -2    3.50    1.10
  14   0  -2    2.90    0.80
 -14   0   2    3.50    1.00
 -14   0   2    2.40    0.70
 -14   0   2    2.20    0.90
 -14   0   2    2.60    1.00
  14   0  -2    2.10    0.80
 -14   0   2    3.30    0.60
  14   0  -2    2.70    0.80
  14   0  -2    4.10    0.90
  14   0  -2    2.20    0.70
 -14   0   2    3.00    0.80
  12   0  -2  559.44   13.60
  12   0  -2  557.14   13.50
 -12   0   2  535.85   13.50
 -12   0   2  564.74   13.50
 -12   0   2  561.14   13.70
 -12   0   2  541.05   13.30
  12   0  -2  559.74   13.30
  12   0  -2  561.44   13.40
  12   0  -2  550.34   13.50
 -12   0   2  559.14   13.30
 -12   0   2  555.44   13.10
  12   0  -2  568.94   13.50
  12   0  -2  566.24   13.50
  10   0  -2 3553.34  134.09
  10   0  -2 3043.50  118.49
   8   0  -2   14.00    1.10
  -8   0   2   10.10    0.70
  -8   0   2    9.90    1.10
  -8   0   2   12.00    0.90
  -8   0   2   13.00    1.00
  -8   0   2   10.60    1.00
  -8   0   2   13.90    1.10
   8   0  -2    9.90    1.10
   8   0  -2   13.00    1.00
   8   0  -2   15.00    1.00
   8   0  -2    8.90    1.00
   8   0  -2   12.10    0.90
  -8   0   2   13.60    0.90
   6   0  -2  323.57    7.50
  -6   0   2  297.97    7.20
  -6   0   2  297.57    7.50
   6   0  -2  305.27    7.40
   6   0  -2  305.17    7.30
  -6   0   2  305.17    7.30
  -6   0   2  297.57    7.40
   6   0  -2  298.27    7.40
  -6   0   2  309.97    7.30
   6   0  -2  299.37    7.40
   6   0  -2  308.87    7.40
  -6   0   2  316.47    7.40
   4   0  -2  177.28    4.20
  -4   0   2  175.48    4.30
  -4   0   2  183.98    4.40
  -4   0   2  173.88    4.40
   4   0  -2  177.58    4.40
  -4   0   2  179.28    4.40
   4   0  -2  181.48    4.40
   4   0  -2  183.58    4.40
   4   0  -2  176.28    4.40
  -4   0   2  177.68    4.40
  -4   0   2  173.38    4.20
   4   0  -2  179.98    4.20
   4   0  -2  175.18    4.30
  -2   0   2 2722.83   80.59
   2   0  -2 2812.72   80.69
   0   0   2  205.28    5.40
   0   0  -2  248.78    5.50
   0   0   2  250.57    5.60
   2   0   2 2444.56   70.39
  -2   0  -2 2504.15   70.49
  -4   0  -2  595.64   13.90
   4   0   2  604.04   13.90
  -4   0  -2  601.04   13.70
  -4   0  -2  553.64   13.80
  -4   0  -2  587.84   13.70
  -4   0  -2  612.44   13.80
  -4   0  -2  612.24   13.70
   4   0   2  622.04   13.70
  -6   0  -2   29.60    1.00
  -6   0  -2   29.40    1.10
   6   0   2   27.60    1.00
  -6   0  -2   27.30    1.10
  -6   0  -2   28.30    1.20
  -6   0  -2   29.40    1.00
   6   0   2   29.10    1.10
   6   0   2   28.80    1.00
  -6   0  -2   30.00    0.80
  -6   0  -2   28.80    1.00
  -6   0  -2   26.30    1.10
   6   0   2   27.80    1.00
   6   0   2   26.80    1.20
   6   0   2   27.30    1.00
  -8   0  -2   13.00    0.90
  -8   0  -2   12.50    1.00
   8   0   2   13.00    1.10
  -8   0  -2   11.60    1.10
  -8   0  -2   11.10    1.00
   8   0   2   11.10    1.10
   8   0   2   10.00    0.80
  -8   0  -2   12.90    1.10
   8   0   2   12.80    0.90
  -8   0  -2   11.80    0.70
   8   0   2   12.70    1.00
   8   0   2   12.50    0.90
 -10   0  -2   31.80    1.40
 -10   0  -2   34.70    1.70
 -10   0  -2   29.80    1.50
  10   0   2   30.10    1.60
  10   0   2   32.20    1.40
 -10   0  -2   31.10    1.30
  10   0   2   31.90    1.50
 -10   0  -2   33.80    1.70
  10   0   2   32.90    1.50
 -10   0  -2   31.00    1.70
 -10   0  -2   31.00    1.50
  10   0   2   33.40    1.70
  10   0   2   29.50    1.30
  12   0   2    0.30    0.60
 -12   0  -2    0.20    0.60
 -12   0  -2    0.50    0.70
 -12   0  -2    0.00    0.80
  12   0   2    0.40    0.80
 -12   0  -2   -0.50    0.40
  12   0   2   -0.90    0.60
 -12   0  -2    0.30    0.40
 -12   0  -2    0.00    0.70
  12   0   2    0.60    0.50
  12   0   2    0.50    0.50
  12   0   2    0.70    0.70
 -12   0  -2    0.80    0.40
 -12   0  -2    0.80    0.70
  14   0   2    1.50    0.90
  14   0   2    1.90    0.80
 -14   0  -2    1.80    0.60
 -14   0  -2    2.10    0.50
 -14   0  -2    2.10    0.80
 -14   0  -2    2.00    0.90
  14   0   2    1.30    0.80
 -14   0  -2    0.90    1.00
  14   0   2    1.80    0.70
 -14   0  -2    3.30    1.00
  14   0   2    2.60    0.70
  14   0   2    1.30    0.70
 -14   0  -2    1.20    0.60
  14   0   2    1.20    0.90
  16   0   2   35.20    2.10
 -16   0  -2   34.60    1.90
  16   0   2   33.90    2.30
 -16   0  -2   31.50    2.40
 -16   0  -2   34.80    1.50
 -16   0  -2   35.10    1.70
 -16   0  -2   33.40    2.00
  16   0   2   34.30    1.80
  16   0   2   34.50    2.50
 -16   0  -2   36.30    2.50
  16   0   2   35.40    1.90
 -16   0  -2   32.70    2.10
  16   0   2   33.00    2.30
 -18   0  -2   70.49    3.60
 -18   0  -2   69.29    2.60
 -18   0  -2   68.99    2.80
 -18   0  -2   71.29    2.30
  18   0   2   71.99    3.40
 -18   0  -2   70.99    3.00
 -18   0  -2   72.79    3.50
  18   0   2   67.29    2.70
  18   0   2   67.49    2.80
  18   0   2   69.29    3.50
  18   0   2   68.99    3.00
  18   0   2   71.09    3.30
 -18   0  -2   70.69    3.10
  18   0   2   73.29    3.20
  20   0   2   21.60    2.60
 -20   0  -2   24.10    1.50
 -20   0  -2   22.10    2.20
 -20   0  -2   25.00    1.80
 -20   0  -2   23.80    2.00
  20   0   2   23.50    2.30
  20   0   2   25.40    2.40
 -20   0  -2   23.80    2.70
 -20   0  -2   22.20    2.90
 -20   0  -2   22.80    2.40
  20   0   2   20.50    2.00
  20   0   2   24.00    2.00
  20   0   2   22.90    2.80
  22   0   2   -1.80    1.10
 -22   0  -2   -2.40    1.20
 -22   0  -2   -1.30    1.60
 -22   0  -2   -1.10    1.00
  22   0   2   -1.00    1.20
  22   0   2   -1.30    1.40
 -22   0  -2   -1.00    0.70
 -22   0  -2    1.60    1.80
 -22   0  -2    3.50    1.80
  22   0   2    1.60    1.60
 -24   0  -2   45.20    3.20
  24   0   2   46.90    3.20
 -24   0  -2   53.09    3.50
  24   0   2   48.60    4.00
  24   0   2   47.20    3.50
 -24   0  -2   47.10    4.00
  24   0   2   51.49    3.70
 -24   0  -2   47.80    4.40
 -26   0  -2   39.70    3.70
 -26   0  -2   44.00    3.80
 -26   0  -2   52.49    4.80
 -26   0  -2   49.10    4.50
  25  -1  -2   11.90    2.20
  25  -1  -2   13.00    2.50
 -25  -1   2   11.70    2.10
 -25  -1   2    8.90    1.80
 -25  -1   2   10.70    3.30
  25  -1  -2   10.90    2.40
  25   1  -2    9.00    2.10
  25   1  -2    9.40    2.40
  25   1  -2   11.60    2.30
  25   1  -2   16.50    2.40
 -25   1   2   11.70    2.50
 -25   1   2   12.50    2.00
 -25   1   2   16.20    2.50
 -25   1   2   12.30    1.50
 -25   1   2   15.60    2.20
 -23  -1   2    9.00    1.50
 -23  -1   2    7.70    2.10
  23  -1  -2    6.90    1.70
 -23  -1   2    6.10    1.30
  23  -1  -2    6.10    2.00
  23  -1  -2   11.10    2.20
  23  -1  -2    7.10    1.70
 -23  -1   2   10.80    1.70
  23  -1  -2    9.30    2.10
  23   1  -2    9.80    1.80
  23   1  -2    6.90    1.60
 -23   1   2    8.00    1.60
 -23   1   2    9.20    2.30
 -23   1   2    5.50    1.70
  23   1  -2    4.70    1.90
  23   1  -2   10.10    2.00
 -23   1   2   10.20    1.30
 -23   1   2    8.10    1.00
  23   1  -2    9.00    1.90
 -23   1   2   12.70    2.20
 -21  -1   2    0.00    0.90
 -21  -1   2    1.20    1.10
  21  -1  -2    1.60    1.40
 -21  -1   2   -1.60    1.40
 -21  -1   2   -1.10    1.10
  21  -1  -2    0.30    1.10
 -21  -1   2    0.20    0.50
  21  -1  -2    0.60    1.20
  21  -1  -2    0.90    1.20
  21  -1  -2   -0.10    1.10
  21  -1  -2    3.50    1.40
  21  -1  -2    1.30    1.50
  21  -1  -2    1.90    1.40
 -21   1   2   -0.40    1.20
 -21   1   2    1.40    1.50
  21   1  -2   -0.40    1.30
 -21   1   2    2.60    1.00
  21   1  -2    0.80    1.40
 -21   1   2    0.70    1.20
 -21   1   2    0.80    1.40
  21   1  -2    0.10    1.20
 -21   1   2    1.20    0.70
 -21   1   2    0.70    1.00
  21   1  -2    2.20    1.50
  21   1  -2   -0.10    1.10
  21   1  -2    2.10    1.30
  19  -1  -2   42.40    2.90
 -19  -1   2   41.10    1.50
  19  -1  -2   42.40    2.70
  19  -1  -2   38.60    2.50
  19  -1  -2   41.90    2.70
 -19  -1   2   41.60    2.50
 -19  -1   2   43.70    2.30
 -19  -1   2   41.30    1.40
  19  -1  -2   40.90    2.60
  19  -1  -2   39.80    2.30
 -19  -1   2   46.50    2.50
  19  -1  -2   41.30    2.70
 -19  -1   2   42.40    2.00
 -19  -1   2   43.30    1.50
 -19  -1   2   43.30    3.00
 -19   1   2   43.40    3.20
 -19   1   2   46.40    2.20
  19   1  -2   41.60    2.80
 -19   1   2   38.70    2.60
  19   1  -2   42.90    2.70
  19   1  -2   41.00    2.60
  19   1  -2   40.90    2.50
 -19   1   2   46.00    2.90
  19   1  -2   38.10    2.30
 -19   1   2   43.90    2.20
  19   1  -2   41.60    2.60
  17  -1  -2   56.29    2.70
  17  -1  -2   55.59    2.70
 -17  -1   2   55.99    2.50
 -17  -1   2   56.39    2.40
 -17  -1   2   54.59    2.60
  17  -1  -2   54.09    2.90
  17  -1  -2   57.69    3.00
 -17  -1   2   57.29    3.00
 -17  -1   2   57.19    2.20
  17  -1  -2   53.59    2.30
  17  -1  -2   58.19    2.50
 -17  -1   2   56.99    1.80
  17  -1  -2   55.79    2.70
 -17   1   2   58.19    2.70
 -17   1   2   56.19    2.40
  17   1  -2   56.79    2.70
  17   1  -2   52.19    2.60
  17   1  -2   58.59    2.50
 -17   1   2   58.29    2.60
 -17   1   2   53.39    2.90
  17   1  -2   51.99    2.70
  17   1  -2   54.89    2.80
 -17   1   2   58.09    2.30
 -17   1   2   56.79    3.10
  15  -1  -2   79.49    3.20
  15  -1  -2   77.59    3.10
 -15  -1   2   77.89    2.20
 -15  -1   2   75.19    2.70
 -15  -1   2   79.39    3.00
  15  -1  -2   76.99    3.00
 -15  -1   2   82.09    3.20
 -15  -1   2   72.89    2.50
  15  -1  -2   73.99    2.60
  15  -1  -2   73.09    3.00
 -15  -1   2   76.69    2.90
  15  -1  -2   77.09    2.70
 -15  -1   2   74.19    2.80
  15  -1  -2   72.19    3.00
 -15   1   2   75.49    2.60
  15   1  -2   74.59    2.90
 -15   1   2   78.09    2.70
 -15   1   2   79.39    2.80
  15   1  -2   78.19    2.90
 -15   1   2   75.39    3.10
  15   1  -2   76.79    3.10
 -15   1   2   75.09    3.30
  15   1  -2   77.59    3.00
  15   1  -2   77.29    2.70
  15   1  -2   74.99    2.90
  13  -1  -2  209.28    5.90
 -13  -1   2  214.88    5.60
 -13  -1   2  215.68    6.00
  13  -1  -2  214.68    5.90
  13  -1  -2  218.68    6.00
  13  -1  -2  216.88    5.70
 -13  -1   2  213.78    5.20
  13  -1  -2  214.08    6.10
  13  -1  -2  219.28    5.90
  13  -1  -2  212.88    5.50
 -13  -1   2  212.58    5.80
 -13  -1   2  215.58    5.50
 -13  -1   2  209.48    5.70
 -13  -1   2  208.48    6.10
  13   1  -2  217.18    5.80
  13   1  -2  204.98    5.80
 -13   1   2  219.78    5.90
  13   1  -2  218.58    5.80
 -13   1   2  211.68    6.10
 -13   1   2  209.68    5.70
  13   1  -2  207.78    5.80
 -13   1   2  210.58    5.70
  13   1  -2  204.38    5.70
 -13   1   2  212.78    5.50
  13   1  -2  212.48    5.80
 -13   1   2  212.38    6.00
  13   1  -2  211.38    5.90
  11  -1  -2  778.92   18.10
 -11  -1   2  784.72   18.40
 -11  -1   2  746.13   17.90
 -11  -1   2  778.52   18.40
 -11  -1   2  780.82   18.30
  11  -1  -2  804.32   18.50
  11  -1  -2  793.22   18.50
 -11  -1   2  755.62   18.60
 -11  -1   2  778.42   18.10
  11  -1  -2  796.22   18.30
 -11  -1   2  758.02   18.20
 -11  -1   2  762.52   18.40
 -11  -1   2  777.42   18.50
  11  -1  -2  804.32   18.50
  11  -1  -2  790.12   18.50
  11  -1  -2  783.72   18.60
  11  -1  -2  770.42   18.40
 -11   1   2  779.42   18.50
 -11   1   2  794.22   18.50
  11   1  -2  799.92   18.50
 -11   1   2  761.62   18.60
 -11   1   2  773.72   18.30
 -11   1   2  797.22   18.30
  11   1  -2  756.22   18.40
  11   1  -2  760.82   18.50
  11   1  -2  795.22   18.40
  11   1  -2  779.02   18.50
 -11   1   2  783.42   18.70
  11   1  -2  787.82   18.30
 -11   1   2  782.12   18.20
  11   1  -2  771.02   18.50
  -9  -1   2  448.26   10.70
  -9  -1   2  438.66   10.60
   9  -1  -2  451.65   10.80
   9  -1  -2  449.76   10.50
  -9  -1   2  443.26   10.50
   9  -1  -2  445.16   10.90
  -9  -1   2  410.36   11.10
   9  -1  -2  462.25   10.90
  -9  -1   2  439.36   10.60
   9  -1  -2  447.86   10.90
  -9  -1   2  436.26   10.20
   9  -1  -2  464.25   10.70
  -9  -1   2  454.55   10.80
   9  -1  -2  446.96   10.70
  -9   1   2  442.76   10.70
   9   1  -2  443.46   10.60
  -9   1   2  443.26   10.60
  -9   1   2  462.65   10.90
  -9   1   2  450.45   10.70
   9   1  -2  437.06   10.80
   9   1  -2  441.56   10.80
   9   1  -2  436.86   10.70
  -9   1   2  435.86   10.90
   9   1  -2  441.26   10.90
  -9   1   2  458.05   10.90
  -9   1   2  454.55   11.00
   9   1  -2  458.95   10.80
  -7  -1   2  247.68    6.00
  -7  -1   2  250.37    6.20
   7  -1  -2  258.17    6.10
   7  -1  -2  252.07    6.20
  -7  -1   2  249.68    6.20
  -7  -1   2  242.88    5.70
   7  -1  -2  249.68    6.30
   7  -1  -2  258.27    6.30
  -7  -1   2  249.68    6.00
   7  -1  -2  247.48    6.20
  -7  -1   2  236.18    6.00
   7  -1  -2  244.18    6.00
  -7   1   2  258.47    6.30
   7   1  -2  253.47    6.30
  -7   1   2  249.18    6.10
   7   1  -2  251.57    6.20
   7   1  -2  242.38    6.20
   7   1  -2  253.87    6.10
  -7   1   2  252.27    6.20
   7   1  -2  254.37    6.30
   7   1  -2  251.07    6.40
  -7   1   2  250.97    6.40
  -7   1   2  248.68    6.20
  -7   1   2  251.97    6.40
   5  -1  -2 1775.12   71.49
  -5   1   2 1783.72   70.59
   5   1  -2 1552.84   70.79
   3  -1  -2 9324.57  237.58
  -3   1   2 9500.45  237.28
   3   1  -2 9048.09  229.88
   1  -1  -2  441.46    9.70
   1  -1  -2  389.16    9.70
   1  -1  -2  404.16   10.00
   1  -1  -2  442.26    9.70
  -1  -1   2  424.46    9.60
  -1  -1   2  406.86    9.70
   1  -1  -2  433.96    9.70
   1   1  -2  421.16    9.90
  -1   1   2  425.46    9.90
  -1   1   2  418.26    9.90
  -1   1   2  427.56    9.90
   1   1  -2  434.16    9.90
   1   1  -2  442.86   10.10
  -1   1   2  437.16    9.90
   1   1  -2  423.36    9.90
  -1   1   2  436.16    9.90
   1  -1   2  539.85   12.90
  -1  -1  -2  562.34   12.90
   1  -1   2  583.54   13.10
  -1   1  -2  543.75   12.60
   3  -1   2  649.93   14.90
  -3  -1  -2  628.04   14.80
   3  -1   2  643.34   14.60
  -3   1  -2  647.64   14.60
   3   1   2  623.24   14.60
  -3   1  -2  629.14   14.50
   3   1   2  620.74   14.50
  -5  -1  -2  788.52   18.00
   5  -1   2  776.52   18.00
  -5  -1  -2  771.12   17.90
  -5  -1  -2  774.52   18.20
   5  -1   2  797.62   18.10
   5  -1   2  779.82   18.10
   5  -1   2  820.02   18.30
   5   1   2  778.02   17.90
   5   1   2  760.92   17.60
   5   1   2  762.52   17.70
  -5   1  -2  776.92   17.70
  -5   1  -2  769.22   17.80
  -5   1  -2  772.92   17.80
  -5   1  -2  782.42   17.80
  -7  -1  -2  238.78    5.90
  -7  -1  -2  242.68    5.90
  -7  -1  -2  241.08    6.10
   7  -1   2  256.97    6.20
   7  -1   2  254.17    6.10
   7  -1   2  258.07    6.00
   7  -1   2  253.47    6.00
  -7  -1  -2  249.38    5.80
   7  -1   2  245.38    6.10
  -7  -1  -2  242.28    6.30
  -7  -1  -2  245.08    6.00
  -7  -1  -2  236.28    5.90
   7  -1   2  256.97    6.20
   7   1   2  244.38    5.90
  -7   1  -2  241.58    6.10
   7   1   2  240.18    6.00
   7   1   2  243.68    5.90
  -7   1  -2  244.78    6.00
   7   1   2  236.38    5.90
  -7   1  -2  251.07    6.00
  -7   1  -2  247.08    6.10
  -7   1  -2  254.67    5.90
  -7   1  -2  244.68    6.00
   7   1   2  238.28    5.90
   7   1   2  241.08    6.10
  -7   1  -2  256.97    5.80
  -9  -1  -2  222.98    5.50
  -9  -1  -2  209.78    5.40
   9  -1   2  230.98    5.80
  -9  -1  -2  218.68    5.70
   9  -1   2  222.88    5.70
  -9  -1  -2  217.78    5.90
  -9  -1  -2  227.28    5.80
   9  -1   2  222.38    5.70
   9  -1   2  233.38    5.50
   9  -1   2  225.48    5.90
  -9  -1  -2  222.28    5.30
  -9  -1  -2  215.18    5.60
  -9  -1  -2  224.68    5.60
   9  -1   2  226.78    5.60
   9   1   2  212.88    5.70
  -9   1  -2  223.38    5.30
   9   1   2  213.08    5.50
  -9   1  -2  229.68    5.60
  -9   1  -2  218.88    5.80
   9   1   2  224.78    5.50
  -9   1  -2  226.68    5.50
   9   1   2  224.58    5.70
   9   1   2  212.08    5.50
   9   1   2  216.18    5.40
  -9   1  -2  223.98    5.60
  -9   1  -2  222.98    5.80
  -9   1  -2  219.38    5.70
  11  -1   2  109.59    3.20
 -11  -1  -2  110.89    2.80
  11  -1   2  108.79    3.30
  11  -1   2  110.59    3.50
  11  -1   2  107.09    3.40
 -11  -1  -2  110.59    3.40
 -11  -1  -2  105.49    3.10
  11  -1   2  106.39    3.10
  11  -1   2  109.79    3.30
 -11  -1  -2  110.29    3.40
 -11  -1  -2  107.49    3.20
 -11  -1  -2  109.49    2.90
 -11  -1  -2  111.19    3.10
 -11  -1  -2  107.09    3.60
 -11   1  -2  107.09    2.80
  11   1   2  107.49    3.10
  11   1   2  109.99    3.20
  11   1   2  110.89    3.10
 -11   1  -2  109.79    3.40
 -11   1  -2  108.09    3.30
 -11   1  -2  106.69    3.40
 -11   1  -2  106.39    3.10
 -11   1  -2  108.39    3.20
 -11   1  -2  108.19    3.20
 -11   1  -2  105.79    3.50
  11   1   2  111.99    3.40
  11   1   2  111.49    3.10
  11   1   2  104.59    3.30
  13  -1   2  111.89    3.30
  13  -1   2  109.29    3.50
 -13  -1  -2  114.19    3.40
  13  -1   2  108.29    3.40
  13  -1   2  107.49    3.20
 -13  -1  -2  111.99    3.70
 -13  -1  -2  109.49    3.20
 -13  -1  -2  107.89    3.30
 -13  -1  -2  108.19    3.80
 -13  -1  -2  109.49    3.10
  13  -1   2  111.69    3.70
  13  -1   2  109.99    3.60
 -13  -1  -2  109.99    2.90
  13  -1   2  112.29    3.70
  13   1   2  111.09    3.20
 -13   1  -2  107.39    2.80
  13   1   2  110.69    3.20
 -13   1  -2  107.99    3.20
  13   1   2  110.89    3.60
 -13   1  -2  105.49    3.50
 -13   1  -2  112.19    3.70
 -13   1  -2  109.49    3.30
  13   1   2  108.79    3.50
  13   1   2  105.39    3.50
 -13   1  -2  105.89    3.50
  13   1   2  108.59    3.40
  13   1   2  108.79    3.50
 -13   1  -2  112.29    3.40
  13   1   2  107.19    3.30
 -15  -1  -2   26.20    2.10
 -15  -1  -2   20.60    1.70
  15  -1   2   23.80    2.00
  15  -1   2   25.10    1.50
  15  -1   2   24.80    2.00
  15  -1   2   26.10    2.20
 -15  -1  -2   24.20    1.70
 -15  -1  -2   23.20    1.10
  15  -1   2   21.60    1.90
 -15  -1  -2   24.50    1.50
 -15  -1  -2   23.40    1.30
  15  -1   2   25.40    1.60
 -15  -1  -2   20.80    2.20
  15  -1   2   25.00    1.80
  15   1   2   26.10    1.90
 -15   1  -2   23.20    2.00
 -15   1  -2   25.40    1.60
  15   1   2   24.60    1.70
 -15   1  -2   25.50    2.20
 -15   1  -2   26.30    1.70
  15   1   2   24.20    2.00
 -15   1  -2   23.80    1.00
  15   1   2   23.40    1.80
  15   1   2   25.40    1.50
  15   1   2   20.50    1.70
 -15   1  -2   25.20    1.50
  15   1   2   23.10    1.50
 -15   1  -2   21.10    1.90
  15   1   2   20.30    1.90
 -17  -1  -2  152.88    4.30
  17  -1   2  152.18    5.10
  17  -1   2  152.78    4.90
  17  -1   2  153.58    4.60
 -17  -1  -2  155.18    5.20
 -17  -1  -2  149.19    4.50
  17  -1   2  152.68    5.20
  17  -1   2  153.78    4.80
  17  -1   2  150.58    4.50
 -17  -1  -2  155.48    5.30
  17  -1   2  159.78    5.30
 -17  -1  -2  165.28    4.70
 -17  -1  -2  154.18    4.00
 -17  -1  -2  156.08    4.80
  17   1   2  152.48    5.00
  17   1   2  155.18    4.50
  17   1   2  154.78    4.80
 -17   1  -2  152.78    4.70
 -17   1  -2  151.78    4.60
  17   1   2  148.19    4.40
 -17   1  -2  157.58    5.30
  17   1   2  154.68    5.10
  17   1   2  139.49    4.90
 -17   1  -2  149.79    4.90
 -17   1  -2  155.58    4.40
 -17   1  -2  154.18    5.00
  17   1   2  148.29    4.90
 -19  -1  -2   31.10    2.90
 -19  -1  -2   33.10    2.00
 -19  -1  -2   31.00    2.30
 -19  -1  -2   30.10    2.20
  19  -1   2   29.40    2.40
  19  -1   2   32.70    2.00
 -19  -1  -2   30.40    1.40
  19  -1   2   35.80    2.70
  19  -1   2   29.00    2.10
  19  -1   2   29.50    2.70
  19  -1   2   34.40    2.50
 -19  -1  -2   30.30    1.70
 -19  -1  -2   29.30    2.80
  19   1   2   32.70    2.60
 -19   1  -2   33.00    3.00
  19   1   2   31.50    2.00
  19   1   2   30.10    2.00
  19   1   2   31.80    2.30
 -19   1  -2   27.10    1.80
  19   1   2   26.90    2.50
 -19   1  -2   30.90    2.40
 -19   1  -2   31.00    1.70
  19   1   2   31.40    2.40
 -19   1  -2   31.20    2.10
 -19   1  -2   31.60    2.50
 -19   1  -2   36.70    2.70
 -21  -1  -2    1.10    1.30
 -21  -1  -2    0.70    0.70
 -21  -1  -2    3.00    1.80
 -21  -1  -2   -0.30    0.90
 -21  -1  -2    0.50    1.20
  21  -1   2    1.80    1.30
 -21  -1  -2    0.80    1.10
 -21  -1  -2    0.90    0.90
 -21  -1  -2    0.50    1.60
  21  -1   2    1.00    1.50
  21  -1   2    1.50    1.50
  21  -1   2    0.50    1.10
 -21   1  -2    0.10    1.00
  21   1   2    2.40    1.40
  21   1   2   -1.10    1.30
 -21   1  -2   -0.10    1.20
  21   1   2    1.30    1.20
  21   1   2   -0.40    1.00
 -21   1  -2    1.10    1.00
 -21   1  -2    1.00    0.80
 -21   1  -2   -1.70    1.40
 -21   1  -2    1.90    1.60
 -23  -1  -2   24.70    3.60
  23  -1   2   29.50    3.20
  23  -1   2   26.50    3.00
  23  -1   2   25.40    2.90
  23  -1   2   21.70    2.50
 -23  -1  -2   21.80    1.60
 -23  -1  -2   21.00    2.00
 -23  -1  -2   29.80    3.30
 -23  -1  -2   28.30    3.60
 -23  -1  -2   26.80    2.80
 -23  -1  -2   22.70    2.60
  23   1   2   30.80    3.20
  23   1   2   26.20    2.90
 -23   1  -2   23.30    1.90
  23   1   2   23.80    2.40
 -23   1  -2   29.50    2.80
 -23   1  -2   30.20    3.10
 -23   1  -2   21.00    2.60
  23   1   2   25.90    2.70
 -25  -1  -2   16.90    2.30
 -25  -1  -2   13.80    2.00
 -25  -1  -2   17.10    3.10
  25  -1   2   16.20    2.40
  25  -1   2   11.20    2.50
 -25   1  -2   25.20    3.80
 -25   1  -2   14.50    1.90
  25   1   2   15.60    2.20
  25   1   2   12.50    2.40
  25   1   2   16.00    2.40
 -25   1  -2   13.80    2.70
 -25   1  -2   22.30    3.30
  25   1   2   12.80    2.60
 -25   1  -2   15.50    2.20
 -26  -2   2   14.50    2.40
  26  -2  -2   16.00    2.90
  26  -2  -2   20.20    3.10
  26  -2  -2   17.90    2.90
 -26  -2   2   15.60    1.90
  26   2  -2   13.00    2.40
  26   2  -2   18.00    2.80
 -26   2   2   23.40    4.00
 -26   2   2   14.80    3.10
 -26   2   2   13.10    2.30
 -24  -2   2   12.80    2.00
 -24  -2   2   13.30    2.50
 -24  -2   2   10.40    1.40
 -24  -2   2   14.70    1.70
  24  -2  -2   10.70    2.10
  24  -2  -2   11.70    2.40
  24  -2  -2   14.50    2.50
 -24   2   2   14.20    2.70
 -24   2   2   18.70    2.70
  24   2  -2   15.90    2.30
  24   2  -2   21.10    3.30
  24   2  -2   14.20    2.40
 -24   2   2   13.10    1.70
  24   2  -2   10.10    2.10
 -24   2   2   11.10    2.00
  24   2  -2   10.60    1.80
 -22  -2   2    8.00    1.40
 -22  -2   2    9.30    1.70
 -22  -2   2    4.60    1.10
  22  -2  -2    4.10    1.50
 -22  -2   2    5.20    1.80
  22  -2  -2    8.10    2.00
  22  -2  -2    5.80    1.60
  22  -2  -2    9.60    2.00
  22  -2  -2    6.00    1.60
  22  -2  -2    8.30    2.10
  22   2  -2    7.50    1.80
  22   2  -2    9.00    1.80
 -22   2   2    6.50    1.90
 -22   2   2    6.80    1.00
  22   2  -2    5.90    1.50
 -22   2   2    5.60    1.80
 -22   2   2    7.50    1.60
 -22   2   2    4.90    1.60
 -22   2   2    6.00    1.30
  22   2  -2    6.60    1.50
  22   2  -2    5.10    1.70
  20  -2  -2   73.29    3.40
  20  -2  -2   70.19    3.10
 -20  -2   2   78.59    3.80
  20  -2  -2   69.69    3.30
 -20  -2   2   69.29    3.10
  20  -2  -2   72.29    3.70
 -20  -2   2   74.79    2.60
  20  -2  -2   74.09    3.50
 -20  -2   2   73.19    3.20
  20  -2  -2   68.99    3.80
  20  -2  -2   70.19    3.60
 -20  -2   2   76.79    2.90
 -20   2   2   71.69    3.00
 -20   2   2   75.69    3.40
  20   2  -2   71.19    3.40
  20   2  -2   70.39    3.50
 -20   2   2   69.09    4.00
  20   2  -2   70.49    3.40
  20   2  -2   70.99    3.00
 -20   2   2   74.49    3.80
 -20   2   2   76.59    3.30
  20   2  -2   69.99    3.10
  20   2  -2   68.49    3.30
 -20   2   2   69.99    3.00
 -18  -2   2   72.39    3.00
 -18  -2   2   80.99    3.50
  18  -2  -2   71.19    3.50
 -18  -2   2   79.99    2.90
 -18  -2   2   75.29    2.50
 -18  -2   2   63.69    3.50
  18  -2  -2   74.69    3.40
  18  -2  -2   73.49    2.90
  18  -2  -2   76.29    3.40
  18  -2  -2   77.89    3.20
  18  -2  -2   75.69    3.40
  18  -2  -2   77.99    3.20
  18   2  -2   72.99    3.30
 -18   2   2   79.09    3.80
 -18   2   2   66.29    4.40
  18   2  -2   66.49    3.60
  18   2  -2   77.79    2.90
 -18   2   2   76.79    3.00
  18   2  -2   78.39    3.30
 -18   2   2   76.99    3.60
  18   2  -2   77.59    3.20
  18   2  -2   73.49    3.00
 -18   2   2   74.29    3.30
 -18   2   2   74.39    2.90
  16  -2  -2   22.10    1.80
  16  -2  -2   23.30    2.10
  16  -2  -2   23.50    1.40
 -16  -2   2   24.20    1.60
  16  -2  -2   25.30    1.90
 -16  -2   2   24.40    1.80
  16  -2  -2   24.60    2.00
 -16  -2   2   25.20    2.10
  16  -2  -2   24.90    2.20
  16  -2  -2   22.20    2.10
 -16  -2   2   24.70    1.80
  16  -2  -2   24.50    1.70
 -16  -2   2   24.50    1.10
  16   2  -2   23.80    1.80
 -16   2   2   23.00    2.10
 -16   2   2   23.80    2.00
 -16   2   2   24.50    1.80
 -16   2   2   21.90    2.30
  16   2  -2   22.10    1.90
  16   2  -2   24.00    2.00
 -16   2   2   25.30    1.90
  16   2  -2   23.70    1.70
 -16   2   2   24.90    1.70
  16   2  -2   25.30    2.10
  16   2  -2   24.70    1.90
  14  -2  -2  708.33   17.40
  14  -2  -2  705.83   17.20
 -14  -2   2  710.13   16.80
  14  -2  -2  725.73   17.20
  14  -2  -2  728.93   17.20
  14  -2  -2  708.63   16.60
 -14  -2   2  698.63   16.60
  14  -2  -2  709.83   17.20
 -14  -2   2  701.13   17.00
 -14  -2   2  708.83   17.00
  14  -2  -2  710.43   17.30
 -14  -2   2  689.93   16.40
 -14  -2   2  726.23   17.30
  14  -2  -2  715.63   16.90
  14   2  -2  698.13   16.90
 -14   2   2  704.03   17.30
 -14   2   2  710.43   16.80
 -14   2   2  697.03   17.20
  14   2  -2  681.23   16.90
  14   2  -2  703.73   17.00
 -14   2   2  714.83   17.00
  14   2  -2  701.03   16.80
 -14   2   2  706.93   16.80
 -14   2   2  700.63   16.90
  14   2  -2  701.23   16.80
  14   2  -2  707.13   16.70
  14   2  -2  706.93   17.10
  12  -2  -2  712.43   17.30
 -12  -2   2  711.93   16.60
  12  -2  -2  724.33   17.40
  12  -2  -2  740.73   17.40
  12  -2  -2  727.23   17.30
  12  -2  -2  734.13   17.50
 -12  -2   2  709.33   17.60
  12  -2  -2  719.83   17.30
  12  -2  -2  732.33   16.70
 -12  -2   2  712.23   16.80
 -12  -2   2  741.33   17.30
 -12  -2   2  708.83   17.10
 -12  -2   2  718.73   16.90
  12   2  -2  707.33   17.10
 -12   2   2  723.43   17.40
  12   2  -2  702.93   17.10
 -12   2   2  721.73   17.00
  12   2  -2  728.73   16.80
  12   2  -2  690.13   16.90
 -12   2   2  722.23   17.30
 -12   2   2  716.63   17.00
  12   2  -2  709.13   17.00
  12   2  -2  720.03   17.30
  12   2  -2  733.33   17.00
 -10  -2   2  575.04   13.70
 -10  -2   2  563.84   13.40
  10  -2  -2  576.74   14.00
 -10  -2   2  568.74   13.70
  10  -2  -2  594.74   14.00
 -10  -2   2  584.34   13.80
  10  -2  -2  594.54   13.70
  10  -2  -2  574.54   13.90
 -10  -2   2  589.74   13.40
 -10  -2   2  570.64   13.50
 -10  -2   2  574.94   13.90
  10  -2  -2  581.54   13.40
  10  -2  -2  588.64   14.00
  10  -2  -2  562.14   13.90
 -10   2   2  588.74   13.80
 -10   2   2  566.24   13.60
 -10   2   2  574.54   13.70
 -10   2   2  578.94   14.00
  10   2  -2  585.04   13.50
  10   2  -2  565.94   13.90
  10   2  -2  572.84   13.60
 -10   2   2  552.04   13.90
  10   2  -2  566.44   13.60
 -10   2   2  585.14   13.80
 -10   2   2  577.84   13.60
  10   2  -2  571.84   13.60
  10   2  -2  552.84   13.60
  10   2  -2  565.94   13.70
   8  -2  -2  351.96    8.70
  -8  -2   2  356.26    8.30
  -8  -2   2  352.26    8.50
   8  -2  -2  348.57    8.70
   8  -2  -2  351.56    8.20
   8  -2  -2  350.06    8.60
   8  -2  -2  345.87    8.70
  -8  -2   2  344.77    8.50
  -8  -2   2  347.67    8.30
   8  -2  -2  356.36    8.70
   8  -2  -2  356.36    8.50
  -8  -2   2  349.57    8.20
  -8  -2   2  359.76    8.50
  -8   2   2  345.97    8.50
  -8   2   2  353.66    8.50
   8   2  -2  346.07    8.80
   8   2  -2  348.87    8.50
  -8   2   2  353.46    8.50
  -8   2   2  353.66    8.60
   8   2  -2  352.86    8.30
  -8   2   2  345.27    8.70
   8   2  -2  345.57    8.40
   8   2  -2  348.87    8.50
  -8   2   2  340.77    8.60
   8   2  -2  348.27    8.50
  -8   2   2  345.47    8.70
   6  -2  -2  660.83   15.60
   6  -2  -2  661.93   15.60
   6  -2  -2  650.83   15.50
  -6  -2   2  668.93   15.30
  -6  -2   2  659.93   15.20
   6  -2  -2  678.83   15.60
   6  -2  -2  671.63   15.60
  -6  -2   2  652.33   15.20
   6  -2  -2  685.43   15.40
  -6  -2   2  671.03   15.40
  -6  -2   2  638.34   15.40
  -6   2   2  645.84   15.20
  -6   2   2  683.03   15.40
   6   2  -2  638.64   15.20
  -6   2   2  671.03   15.30
  -6   2   2  661.83   15.30
   6   2  -2  643.54   15.10
  -6   2   2  651.43   15.40
  -6   2   2  670.03   15.40
   6   2  -2  645.54   15.10
   6   2  -2  647.94   15.20
  -6   2   2  646.04   15.40
   6   2  -2  643.44   15.20
   6   2  -2  653.33   15.50
   4  -2  -2 1019.50   23.10
  -4  -2   2  997.80   22.90
   4  -2  -2 1027.20   23.10
   4  -2  -2 1017.10   23.10
   4  -2  -2  957.50   23.10
  -4   2   2  991.50   22.70
  -4   2   2  980.30   22.80
  -4   2   2  995.40   22.80
   4   2  -2 1011.50   23.00
  -4   2   2 1003.50   22.80
   4   2  -2  970.20   22.50
  -4   2   2  977.10   22.80
   2  -2  -2  115.09    2.80
  -2  -2   2  117.59    2.90
  -2  -2   2  109.99    2.80
  -2  -2   2  111.69    3.10
   2  -2  -2  115.69    2.70
   2  -2  -2  117.09    2.90
   2  -2  -2  116.99    3.00
   2  -2  -2  112.69    2.90
  -2  -2   2  111.09    2.70
   2  -2  -2  117.49    2.80
  -2  -2   2  109.59    2.90
   2  -2  -2  114.29    2.90
   2  -2  -2  113.09    3.00
   2  -2  -2  107.19    3.30
  -2   2   2  112.59    3.00
  -2   2   2  114.79    2.80
  -2   2   2  111.29    2.90
  -2   2   2  111.99    3.00
  -2   2   2  113.89    2.80
  -2   2   2  114.99    2.90
   2   2  -2  110.59    2.70
   2   2  -2  110.19    2.60
   2   2  -2  107.39    3.10
   2   2  -2  114.59    2.90
  -2   2   2  114.69    2.90
   2   2  -2  110.09    2.70
   2   2  -2  109.49    2.70
   2   2  -2  111.69    2.80
   2   2  -2  117.29    2.90
   0  -2   2  926.41   21.30
   0  -2   2  930.41   21.40
   0   2  -2  931.81   20.90
   0   2  -2  892.21   21.00
   2  -2   2 1395.76   32.00
  -4  -2  -2  482.85   11.60
   4  -2   2  493.55   11.40
   4  -2   2  479.95   11.30
   4  -2   2  481.55   11.40
  -4  -2  -2  475.05   11.20
  -4  -2  -2  470.45   11.10
  -4  -2  -2  494.35   11.30
   4  -2   2  496.05   11.20
   4  -2   2  495.15   11.40
  -4  -2  -2  484.35   11.20
   4  -2   2  504.85   11.60
  -4  -2  -2  493.65   11.20
   4  -2   2  484.55   11.30
   4   2   2  511.15   11.40
  -4   2  -2  487.15   11.20
  -4   2  -2  481.45   11.20
   4   2   2  484.55   11.10
   4   2   2  481.45   11.40
  -4   2  -2  486.15   11.30
   4   2   2  471.55   11.10
  -4   2  -2  493.25   11.40
  -4   2  -2  481.45   11.20
  -4   2  -2  491.95   11.40
   4   2   2  476.55   11.10
  -4   2  -2  467.85   11.30
   6  -2   2  208.48    5.20
   6  -2   2  201.98    4.90
   6  -2   2  200.98    5.10
   6  -2   2  203.08    4.80
  -6  -2  -2  185.88    4.70
   6  -2   2  203.68    5.00
   6  -2   2  202.08    5.00
  -6  -2  -2  194.08    4.70
  -6  -2  -2  200.98    4.90
  -6  -2  -2  198.38    4.90
  -6  -2  -2  199.58    4.80
  -6  -2  -2  200.48    4.80
  -6   2  -2  199.58    4.80
   6   2   2  189.18    4.60
  -6   2  -2  197.38    4.80
  -6   2  -2  200.38    5.00
  -6   2  -2  194.58    5.00
  -6   2  -2  193.88    4.90
   6   2   2  199.98    4.80
   6   2   2  195.48    4.50
  -6   2  -2  199.18    4.80
   6   2   2  186.08    5.00
   6   2   2  196.98    4.60
  -6   2  -2  197.78    4.80
   6   2   2  197.48    4.70
   6   2   2  195.58    5.10
   6   2   2  187.78    4.70
   6   2   2  186.08    4.60
  -8  -2  -2  245.38    6.10
  -8  -2  -2  244.28    5.90
   8  -2   2  247.88    6.20
   8  -2   2  248.38    6.30
  -8  -2  -2  245.28    6.00
   8  -2   2  251.27    6.30
   8  -2   2  248.48    5.90
  -8  -2  -2  238.18    6.50
   8  -2   2  244.98    6.10
  -8  -2  -2  237.68    5.80
  -8  -2  -2  243.48    5.90
   8  -2   2  235.58    6.10
  -8  -2  -2  240.48    5.80
   8   2   2  236.68    5.60
  -8   2  -2  240.68    5.90
  -8   2  -2  233.28    6.10
  -8   2  -2  240.08    6.20
  -8   2  -2  237.88    6.10
   8   2   2  239.28    6.00
  -8   2  -2  239.88    5.80
   8   2   2  242.38    5.80
   8   2   2  240.88    6.20
  -8   2  -2  243.98    6.20
   8   2   2  242.68    5.80
  -8   2  -2  243.98    6.00
   8   2   2  227.48    5.70
  -8   2  -2  239.68    5.90
  -8   2  -2  240.48    5.90
   8   2   2  230.08    5.80
 -10  -2  -2  112.39    3.30
  10  -2   2  111.49    3.50
 -10  -2  -2  114.69    3.10
  10  -2   2  109.79    3.40
 -10  -2  -2  114.49    3.40
 -10  -2  -2  120.69    2.90
 -10  -2  -2  109.99    3.10
  10  -2   2  113.79    3.60
 -10  -2  -2  114.49    3.00
  10  -2   2  114.09    3.10
  10  -2   2  110.69    3.40
 -10  -2  -2  109.09    3.70
 -10  -2  -2  111.69    2.90
 -10  -2  -2  114.39    3.20
  10  -2   2  109.29    3.20
 -10   2  -2  110.89    3.20
 -10   2  -2  111.69    3.20
 -10   2  -2  107.79    3.50
  10   2   2  112.89    3.30
 -10   2  -2  113.79    3.20
  10   2   2  108.19    3.40
  10   2   2  113.89    3.00
  10   2   2  111.39    3.10
 -10   2  -2  107.89    2.90
 -10   2  -2  110.59    3.50
 -10   2  -2  109.29    3.10
 -10   2  -2  110.39    3.40
  10   2   2  115.39    3.00
  10   2   2  104.09    3.00
 -12  -2  -2  111.29    3.20
 -12  -2  -2  114.29    2.90
  12  -2   2  113.39    3.60
 -12  -2  -2  115.49    3.60
  12  -2   2  100.59    3.80
 -12  -2  -2  116.09    3.30
 -12  -2  -2  113.69    3.90
 -12  -2  -2  111.29    3.10
  12  -2   2  116.39    3.20
 -12  -2  -2  115.99    3.40
  12  -2   2  113.29    3.70
  12  -2   2  115.49    3.50
  12  -2   2  114.89    3.80
 -12  -2  -2  110.39    3.00
  12   2   2  113.19    3.50
  12   2   2  112.09    3.20
  12   2   2  108.99    3.70
 -12   2  -2  110.99    3.20
 -12   2  -2  113.89    3.00
  12   2   2  109.79    3.10
  12   2   2  112.09    3.50
 -12   2  -2  110.79    3.60
 -12   2  -2  110.19    3.70
  12   2   2  106.39    3.20
 -12   2  -2  112.59    3.30
 -12   2  -2  110.49    3.30
  12   2   2  112.69    3.30
 -12   2  -2  111.19    3.40
  14  -2   2    2.70    0.90
  14  -2   2    2.50    1.00
 -14  -2  -2    2.70    0.70
  14  -2   2    2.60    0.70
  14  -2   2    2.50    1.00
  14  -2   2    3.50    1.10
 -14  -2  -2    1.50    1.20
 -14  -2  -2    2.80    0.90
 -14  -2  -2    3.00    0.80
 -14  -2  -2    2.10    0.70
  14  -2   2    1.30    1.00
 -14  -2  -2    2.80    0.60
 -14  -2  -2    2.30    0.60
 -14  -2  -2    2.50    0.40
  14  -2   2    2.30    0.80
 -14   2  -2    3.00    0.90
  14   2   2    3.20    0.90
  14   2   2    2.20    0.70
 -14   2  -2    2.50    1.00
 -14   2  -2    2.10    0.70
  14   2   2    1.70    0.70
 -14   2  -2    3.10    1.00
 -14   2  -2    1.90    1.10
 -14   2  -2    2.70    0.70
  14   2   2    2.80    0.70
  14   2   2    2.50    0.90
 -14   2  -2    2.10    0.50
  14   2   2    2.40    1.00
  14   2   2    2.40    0.80
 -16  -2  -2   76.49    2.90
  16  -2   2   77.79    3.40
  16  -2   2   76.39    3.50
 -16  -2  -2   74.19    2.60
 -16  -2  -2   76.89    2.80
 -16  -2  -2   72.79    2.20
  16  -2   2   69.69    3.00
 -16  -2  -2   75.49    2.80
  16  -2   2   75.59    2.80
 -16  -2  -2   73.99    3.20
  16  -2   2   79.59    3.40
 -16  -2  -2   72.09    3.60
  16  -2   2   76.09    3.10
  16  -2   2   75.49    2.70
 -16  -2  -2   76.39    2.40
 -16   2  -2   74.69    2.80
  16   2   2   70.89    2.60
 -16   2  -2   72.29    3.00
  16   2   2   70.69    3.20
 -16   2  -2   76.39    3.50
 -16   2  -2   73.29    2.20
  16   2   2   74.59    2.60
  16   2   2   70.99    2.70
  16   2   2   77.99    2.90
  16   2   2   74.69    3.10
  16   2   2   70.19    3.10
 -16   2  -2   74.19    3.00
  16   2   2   77.59    3.10
 -16   2  -2   76.59    3.30
 -16   2  -2   74.49    2.70
 -18  -2  -2   46.80    2.30
 -18  -2  -2   45.20    3.20
 -18  -2  -2   40.40    1.60
  18  -2   2   44.90    2.60
  18  -2   2   42.40    2.10
  18  -2   2   42.20    2.30
 -18  -2  -2   44.40    2.00
 -18  -2  -2   47.10    2.90
  18  -2   2   41.10    2.90
  18  -2   2   42.70    2.90
  18  -2   2   41.10    2.50
 -18  -2  -2   46.50    1.90
 -18   2  -2   44.40    2.60
  18   2   2   42.90    2.70
  18   2   2   42.40    2.80
  18   2   2   44.60    2.20
  18   2   2   41.90    2.30
  18   2   2   41.80    2.60
 -18   2  -2   43.00    2.50
 -18   2  -2   47.30    3.10
  18   2   2   45.00    2.10
  18   2   2   41.10    3.10
  18   2   2   46.10    2.70
 -18   2  -2   42.50    2.80
 -18   2  -2   40.10    2.10
 -18   2  -2   39.10    1.60
 -18   2  -2   44.00    2.40
  20  -2   2   31.30    2.20
 -20  -2  -2   40.10    3.10
 -20  -2  -2   34.10    2.10
  20  -2   2   34.90    3.30
  20  -2   2   40.60    3.00
  20  -2   2   33.30    2.30
 -20  -2  -2   35.80    1.50
  20  -2   2   33.40    2.60
 -20  -2  -2   39.40    2.60
  20  -2   2   37.50    2.60
 -20  -2  -2   37.50    2.30
 -20  -2  -2   41.00    3.40
 -20  -2  -2   35.60    1.80
  20   2   2   35.80    2.50
 -20   2  -2   32.90    2.60
  20   2   2   32.20    2.70
  20   2   2   30.10    2.20
  20   2   2   32.10    2.90
  20   2   2   35.50    2.30
  20   2   2   31.70    2.10
 -20   2  -2   36.30    2.40
 -20   2  -2   36.00    3.30
 -20   2  -2   33.70    1.40
 -20   2  -2   36.60    2.70
 -20   2  -2   33.30    3.20
 -20   2  -2   34.30    2.20
 -22  -2  -2   12.70    1.60
  22  -2   2   12.70    2.10
  22  -2   2   11.00    1.90
  22  -2   2   10.80    2.10
 -22  -2  -2   12.20    2.50
 -22  -2  -2    9.00    1.70
  22  -2   2    9.20    1.80
 -22  -2  -2   10.50    1.10
 -22  -2  -2    8.40    1.90
 -22  -2  -2   13.10    1.60
  22   2   2    9.00    1.70
 -22   2  -2   10.30    1.80
 -22   2  -2   14.70    2.20
 -22   2  -2   11.50    2.10
  22   2   2   11.40    1.50
 -22   2  -2   10.60    1.30
  22   2   2    9.50    1.90
  22   2   2   13.50    1.90
 -22   2  -2   15.20    2.20
 -22   2  -2   11.40    1.60
 -24  -2  -2   26.20    4.00
 -24  -2  -2   25.20    2.10
 -24  -2  -2   26.60    3.10
  24  -2   2   24.30    3.30
  24  -2   2   23.70    2.70
 -24  -2  -2   25.70    2.70
  24  -2   2   23.20    2.90
 -24   2  -2   14.30    4.60
 -24   2  -2   25.60    2.20
 -24   2  -2   31.40    3.40
  24   2   2   25.30    2.90
 -24   2  -2   26.00    3.10
 -24   2  -2   26.50    3.50
  24   2   2   22.30    2.60
  24   2   2   23.80    2.80
  24   2   2   24.10    3.20
 -25  -3   2   37.70    3.50
  25  -3  -2   46.00    3.90
  25  -3  -2   41.60    4.30
  25  -3  -2   43.90    4.30
 -25  -3   2   44.30    2.70
 -25   3   2   35.10    4.70
  25   3  -2   53.39    4.10
  25   3  -2   40.40    3.90
 -25   3   2   41.70    3.30
 -25   3   2   43.60    3.60
 -25   3   2   49.50    4.30
  25   3  -2   36.20    3.70
  23  -3  -2   38.10    3.50
 -23  -3   2   30.30    1.90
  23  -3  -2   25.90    3.60
 -23  -3   2   37.90    3.00
  23  -3  -2   34.40    3.30
 -23  -3   2   38.70    2.30
 -23  -3   2   30.60    3.30
  23   3  -2   33.80    3.20
  23   3  -2   30.30    2.70
 -23   3   2   33.30    3.00
 -23   3   2   31.60    2.20
 -23   3   2   26.90    3.20
 -23   3   2   38.40    3.60
 -23   3   2   32.80    4.00
 -23   3   2   36.40    2.80
  23   3  -2   33.60    3.20
  23   3  -2   38.00    3.10
 -21  -3   2   73.29    2.80
  21  -3  -2   73.09    4.10
 -21  -3   2   69.69    3.40
  21  -3  -2   70.99    3.70
  21  -3  -2   64.29    3.50
  21  -3  -2   75.79    3.60
 -21  -3   2   75.59    2.50
  21  -3  -2   64.09    3.80
 -21  -3   2   74.19    3.80
 -21   3   2   80.39    4.10
  21   3  -2   67.59    3.10
  21   3  -2   65.69    3.20
 -21   3   2   76.89    3.40
 -21   3   2   71.09    4.20
 -21   3   2   67.69    2.80
  21   3  -2   73.19    3.70
  21   3  -2   68.59    3.40
  21   3  -2   73.69    3.80
 -21   3   2   72.99    3.50
 -21   3   2   69.19    3.60
  21   3  -2   74.49    3.60
  19  -3  -2   33.10    2.60
  19  -3  -2   31.30    2.90
 -19  -3   2   32.30    1.80
  19  -3  -2   29.80    2.40
 -19  -3   2   32.30    2.60
 -19  -3   2   32.30    2.30
 -19  -3   2   28.60    1.50
  19  -3  -2   27.20    2.40
 -19  -3   2   28.90    2.00
  19  -3  -2   27.50    2.60
  19  -3  -2   28.80    2.10
  19  -3  -2   32.80    2.70
  19   3  -2   28.90    2.40
  19   3  -2   30.40    2.10
 -19   3   2   32.90    2.80
  19   3  -2   29.10    2.50
 -19   3   2   30.80    2.40
  19   3  -2   30.80    2.60
 -19   3   2   29.40    2.10
 -19   3   2   34.50    2.90
 -19   3   2   29.20    2.60
  19   3  -2   26.30    2.00
 -19   3   2   36.80    2.40
  17  -3  -2   53.79    2.50
 -17  -3   2   54.39    2.10
 -17  -3   2   52.99    1.90
 -17  -3   2   53.29    1.70
  17  -3  -2   56.09    3.00
  17  -3  -2   53.99    3.00
 -17  -3   2   50.99    2.80
 -17  -3   2   55.49    2.40
  17  -3  -2   51.19    2.70
  17  -3  -2   53.39    3.10
  17  -3  -2   57.29    2.80
  17  -3  -2   53.49    2.60
 -17  -3   2   53.49    2.60
  17   3  -2   54.89    2.60
 -17   3   2   53.69    2.60
 -17   3   2   52.79    2.80
 -17   3   2   51.49    3.00
  17   3  -2   47.50    2.60
  17   3  -2   53.19    2.40
 -17   3   2   53.19    2.40
 -17   3   2   55.49    2.70
  17   3  -2   52.89    2.40
  17   3  -2   51.99    2.70
  17   3  -2   53.19    2.90
 -17   3   2   51.69    3.20
  15  -3  -2   26.20    1.70
  15  -3  -2   23.90    1.90
  15  -3  -2   27.90    2.30
  15  -3  -2   27.00    2.10
 -15  -3   2   29.90    1.80
 -15  -3   2   25.60    1.40
  15  -3  -2   25.40    2.00
 -15  -3   2   25.00    2.00
  15  -3  -2   25.30    1.80
 -15  -3   2   26.90    1.20
  15  -3  -2   28.20    2.20
 -15  -3   2   31.70    1.20
 -15  -3   2   20.20    1.60
  15   3  -2   26.00    1.70
  15   3  -2   26.90    2.30
 -15   3   2   26.40    2.20
 -15   3   2   27.20    1.90
 -15   3   2   24.70    2.30
  15   3  -2   28.70    1.90
 -15   3   2   26.10    1.80
  15   3  -2   26.10    1.70
 -15   3   2   25.30    2.00
 -15   3   2   24.00    1.80
  15   3  -2   27.10    1.90
  15   3  -2   25.50    1.80
 -13  -3   2  455.25   10.80
  13  -3  -2  457.25   11.70
 -13  -3   2  448.66   11.50
  13  -3  -2  471.05   11.60
 -13  -3   2  452.45   11.20
  13  -3  -2  464.05   11.80
  13  -3  -2  460.75   11.70
  13  -3  -2  472.35   11.60
 -13  -3   2  447.86   10.80
 -13  -3   2  468.35   11.00
  13  -3  -2  457.75   11.30
  13  -3  -2  477.55   11.20
 -13  -3   2  457.25   11.30
  13  -3  -2  466.05   11.60
  13   3  -2  447.16   11.60
 -13   3   2  449.16   11.70
  13   3  -2  458.75   11.30
 -13   3   2  466.25   11.40
 -13   3   2  446.76   11.30
  13   3  -2  460.95   11.00
  13   3  -2  465.45   11.30
 -13   3   2  458.45   11.50
 -13   3   2  456.15   11.60
 -13   3   2  457.35   11.30
  13   3  -2  458.05   11.20
  13   3  -2  448.06   11.10
  13   3  -2  449.26   11.10
 -11  -3   2   75.49    2.20
 -11  -3   2   79.49    2.60
  11  -3  -2   73.99    3.20
  11  -3  -2   83.69    2.90
 -11  -3   2   81.19    2.30
  11  -3  -2   85.99    2.60
  11  -3  -2   80.29    2.60
  11  -3  -2   82.89    2.90
  11  -3  -2   80.89    3.00
 -11  -3   2   77.79    2.10
  11  -3  -2   80.79    3.00
  11  -3  -2   78.89    2.80
 -11   3   2   79.89    2.80
  11   3  -2   77.89    2.60
  11   3  -2   74.79    2.50
 -11   3   2   80.19    2.70
  11   3  -2   77.39    3.00
  11   3  -2   79.89    2.40
 -11   3   2   79.49    3.00
  11   3  -2   77.49    2.50
 -11   3   2   75.19    2.70
 -11   3   2   83.69    3.00
  11   3  -2   75.09    2.60
  11   3  -2   79.79    2.60
   9  -3  -2  243.38    6.40
   9  -3  -2  236.98    6.20
  -9  -3   2  247.48    5.60
  -9  -3   2  236.48    5.70
   9  -3  -2  240.68    6.00
   9  -3  -2  234.28    6.40
   9  -3  -2  233.58    6.00
  -9  -3   2  242.28    6.00
  -9  -3   2  240.08    6.00
  -9  -3   2  257.47    5.80
   9  -3  -2  234.58    6.30
  -9  -3   2  230.58    6.10
   9  -3  -2  241.08    6.30
  -9  -3   2  233.88    6.10
  -9   3   2  228.98    6.20
   9   3  -2  220.28    6.00
   9   3  -2  239.18    5.80
  -9   3   2  239.78    6.30
   9   3  -2  238.08    5.90
   9   3  -2  231.68    6.40
   9   3  -2  232.18    5.80
   9   3  -2  239.38    5.90
  -9   3   2  239.18    6.10
  -9   3   2  230.88    6.10
   9   3  -2  231.68    5.90
  -9   3   2  229.28    6.30
  -9   3   2  240.08    6.10
   9   3  -2  230.68    5.90
  -9   3   2  235.08    6.00
  -7  -3   2   85.99    2.40
   7  -3  -2   88.19    2.70
  -7  -3   2   84.19    2.50
   7  -3  -2   85.79    2.80
  -7  -3   2   84.59    2.10
  -7  -3   2   83.59    2.00
  -7  -3   2   87.59    2.40
  -7  -3   2   84.79    2.50
   7  -3  -2   87.89    2.50
   7  -3  -2   86.49    2.40
   7  -3  -2   82.39    2.60
  -7  -3   2   85.39    2.40
   7  -3  -2   87.39    2.80
   7  -3  -2   85.29    2.80
  -7   3   2   85.99    2.50
   7   3  -2   83.09    2.40
  -7   3   2   80.99    2.80
   7   3  -2   86.99    2.40
   7   3  -2   84.69    2.30
  -7   3   2   86.39    2.80
   7   3  -2   84.89    2.30
  -7   3   2   85.29    2.80
   7   3  -2   78.89    2.90
  -7   3   2   86.39    2.70
  -7   3   2   83.39    2.70
  -7   3   2   84.99    2.60
   7   3  -2   84.79    2.50
  -7   3   2   85.69    2.70
   5  -3  -2  597.04   14.30
  -5  -3   2  595.44   13.90
   5  -3  -2  623.24   14.00
   5  -3  -2  604.04   14.30
   5  -3  -2  610.04   14.20
  -5  -3   2  592.74   14.00
   5  -3  -2  597.14   14.10
  -5  -3   2  599.04   13.90
   5  -3  -2  614.44   13.90
   5  -3  -2  613.94   14.20
  -5  -3   2  598.64   14.10
  -5   3   2  612.24   13.80
   5   3  -2  580.04   14.20
  -5   3   2  573.44   13.80
   5   3  -2  576.14   13.60
   5   3  -2  588.74   13.70
   5   3  -2  580.34   13.50
  -5   3   2  586.04   14.00
  -5   3   2  581.04   14.00
   5   3  -2  591.84   13.70
  -5   3   2  601.64   14.10
   5   3  -2  601.94   13.70
  -5   3   2  601.74   14.00
   5   3  -2  596.04   13.80
   5   3  -2  581.84   13.60
  -5   3   2  619.74   13.90
   3  -3  -2  468.65   12.60
   3  -3  -2  532.65   12.10
  -3  -3   2  507.25   12.00
   3  -3  -2  517.45   11.80
  -3  -3   2  507.65   12.10
   3  -3  -2  515.05   11.90
   3  -3  -2  531.65   11.80
  -3  -3   2  505.65   11.80
   3  -3  -2  531.75   11.90
  -3  -3   2  516.45   11.80
  -3  -3   2  509.25   12.00
   3  -3  -2  523.45   12.30
   3  -3  -2  530.25   12.10
  -3   3   2  502.05   12.00
  -3   3   2  506.65   11.80
  -3   3   2  499.55   11.90
   3   3  -2  514.95   11.80
   3   3  -2  508.35   11.50
  -3   3   2  512.65   11.70
   3   3  -2  509.15   12.10
  -3   3   2  493.65   11.80
  -3   3   2  508.55   12.00
   3   3  -2  460.15   11.70
   3   3  -2  502.75   11.80
  -3   3   2  518.35   11.80
   3   3  -2  524.85   12.10
   3   3  -2  513.65   11.80
   3   3  -2  490.55   11.50
   1  -3  -2  782.12   17.80
   1  -3  -2  750.72   17.70
   1  -3  -2  761.52   17.50
  -1  -3   2  779.52   17.80
   1  -3  -2  752.22   17.50
   1  -3  -2  785.02   17.60
  -1  -3   2  757.72   17.60
   1  -3  -2  737.93   18.00
  -1  -3   2  761.72   17.70
   1   3  -2  784.62   17.50
   1   3  -2  747.33   17.70
  -1   3   2  745.43   17.40
   1   3  -2  773.62   17.60
  -1   3   2  746.63   17.50
  -1   3   2  747.83   17.40
   1   3  -2  771.62   17.40
  -1   3   2  756.52   17.30
  -1   3   2  719.13   18.00
  -1   3   2  763.42   17.30
  -1   3   2  759.22   17.60
  -1  -3  -2  350.56    8.10
   1  -3   2  364.26    8.30
   1  -3   2  337.47    8.30
  -1  -3  -2  348.67    8.10
   1  -3   2  348.87    8.00
   1  -3   2  357.86    8.50
   1  -3   2  349.37    8.50
  -1  -3  -2  351.76    8.40
   1  -3   2  341.67    8.10
   1  -3   2  340.37    8.00
   1  -3   2  341.97    8.00
  -1  -3  -2  351.26    8.30
  -1   3  -2  333.47    8.00
   1   3   2  339.87    8.00
   1   3   2  337.87    7.70
   1   3   2  356.16    8.10
   1   3   2  334.87    7.80
   1   3   2  336.97    7.90
   1   3   2  329.77    8.40
  -1   3  -2  333.07    8.20
  -1   3  -2  331.27    7.80
   1   3   2  340.97    7.80
  -1   3  -2  344.97    8.00
  -1   3  -2  341.07    7.80
   1   3   2  343.57    8.20
  -1   3  -2  338.27    8.20
  -1   3  -2  329.07    7.80
  -1   3  -2  334.87    7.80
  -1   3  -2  319.97    8.00
   1   3   2  340.57    7.80
   1   3   2  341.47    7.80
  -3  -3  -2  583.64   13.90
  -3  -3  -2  585.84   13.50
   3  -3   2  503.35   13.80
   3  -3   2  601.14   14.10
  -3  -3  -2  601.24   13.60
   3  -3   2  594.44   13.50
  -3  -3  -2  599.74   13.70
   3  -3   2  604.84   13.70
   3  -3   2  593.44   13.60
   3  -3   2  590.44   13.50
  -3  -3  -2  606.04   13.90
   3  -3   2  603.54   14.00
   3  -3   2  598.44   13.80
  -3   3  -2  584.94   13.70
   3   3   2  617.04   14.00
  -3   3  -2  588.44   13.80
   3   3   2  599.64   13.40
   3   3   2  576.94   13.80
   3   3   2  583.34   13.50
   3   3   2  595.44   13.40
  -3   3  -2  569.34   13.60
  -3   3  -2  582.34   13.60
   3   3   2  574.64   13.60
  -3   3  -2  589.74   13.50
  -3   3  -2  593.54   13.90
  -3   3  -2  598.24   13.50
   5  -3   2  429.66   10.10
   5  -3   2  441.06   10.10
   5  -3   2  434.56   10.30
  -5  -3  -2  421.76    9.80
   5  -3   2  415.46   10.10
   5  -3   2  432.66    9.80
  -5  -3  -2  419.46    9.90
  -5  -3  -2  419.06    9.90
   5  -3   2  419.06   10.40
   5  -3   2  419.96   10.00
  -5  -3  -2  417.06   10.40
  -5  -3  -2  403.96    9.70
   5  -3   2  424.06    9.90
  -5   3  -2  424.56   10.10
   5   3   2  402.76    9.60
   5   3   2  419.66    9.70
  -5   3  -2  422.86    9.80
  -5   3  -2  416.06    9.90
   5   3   2  441.36   10.10
  -5   3  -2  428.36   10.00
   5   3   2  405.96    9.60
  -5   3  -2  401.76    9.90
   5   3   2  416.46    9.60
  -5   3  -2  427.36    9.70
   5   3   2  403.26    9.60
  -5   3  -2  417.16    9.80
   5   3   2  404.56    9.70
   5   3   2  416.96   10.10
   5   3   2  419.76    9.70
   7  -3   2  167.38    4.30
  -7  -3  -2  155.18    4.00
  -7  -3  -2  156.88    3.80
   7  -3   2  166.18    4.20
   7  -3   2  164.58    4.60
   7  -3   2  166.78    4.70
  -7  -3  -2  164.18    4.20
   7  -3   2  168.88    4.50
  -7  -3  -2  158.38    3.90
   7  -3   2  171.68    4.40
  -7  -3  -2  161.48    3.90
  -7  -3  -2  144.79    4.30
  -7  -3  -2  157.48    4.70
   7  -3   2  169.28    4.00
   7   3   2  159.28    3.90
  -7   3  -2  159.98    4.40
   7   3   2  159.88    3.90
   7   3   2  159.18    3.90
  -7   3  -2  169.18    4.20
   7   3   2  157.58    3.90
   7   3   2  159.08    4.10
  -7   3  -2  162.28    4.20
   7   3   2  159.28    4.50
  -7   3  -2  168.38    4.20
  -7   3  -2  163.28    4.30
  -7   3  -2  163.38    4.50
   7   3   2  163.68    4.40
  -7   3  -2  161.08    4.20
   7   3   2  148.89    3.90
   7   3   2  159.48    4.00
  -7   3  -2  161.68    4.40
   9  -3   2   37.00    1.70
  -9  -3  -2   36.20    1.40
   9  -3   2   34.30    1.50
  -9  -3  -2   33.90    1.20
  -9  -3  -2   33.50    1.10
   9  -3   2   34.10    1.80
   9  -3   2   34.20    1.80
  -9  -3  -2   34.50    1.20
  -9  -3  -2   33.00    1.20
  -9  -3  -2   35.70    1.50
   9  -3   2   34.70    1.30
  -9  -3  -2   34.10    2.10
   9  -3   2   34.10    1.60
   9   3   2   33.00    1.20
   9   3   2   32.70    1.80
  -9   3  -2   33.70    1.80
  -9   3  -2   33.40    1.50
  -9   3  -2   33.90    1.30
   9   3   2   35.70    1.50
   9   3   2   34.50    1.20
  -9   3  -2   35.30    1.60
   9   3   2   34.60    1.30
  -9   3  -2   32.70    1.70
  -9   3  -2   33.60    1.40
  -9   3  -2   33.30    1.80
   9   3   2   35.60    1.10
  -9   3  -2   34.70    1.50
   9   3   2   34.10    1.20
  -9   3  -2   35.90    1.40
  11  -3   2   86.79    2.90
 -11  -3  -2   90.49    3.40
 -11  -3  -2   90.59    2.60
 -11  -3  -2   87.89    2.70
 -11  -3  -2   83.69    2.40
 -11  -3  -2   88.59    2.90
  11  -3   2   91.59    3.20
 -11  -3  -2   84.29    2.50
 -11  -3  -2   85.49    2.30
  11  -3   2   87.69    3.00
  11  -3   2   91.69    3.10
  11  -3   2   88.79    3.00
  11  -3   2   89.59    3.20
 -11   3  -2   87.19    2.60
 -11   3  -2   86.19    2.80
  11   3   2   83.89    2.80
 -11   3  -2   82.49    3.10
  11   3   2   86.89    2.40
  11   3   2   83.89    2.50
  11   3   2   78.19    3.30
 -11   3  -2   83.99    2.60
  11   3   2   89.69    2.50
 -11   3  -2   85.79    2.70
  11   3   2   80.59    2.50
 -11   3  -2   86.89    2.80
 -11   3  -2   86.99    3.10
  11   3   2   88.19    2.80
 -13  -3  -2   16.20    0.80
 -13  -3  -2   14.50    2.00
  13  -3   2   16.30    1.40
  13  -3   2   14.60    1.20
 -13  -3  -2   14.80    1.00
  13  -3   2   17.60    1.90
 -13  -3  -2   15.90    1.60
 -13  -3  -2   16.20    1.30
  13  -3   2   16.50    1.60
  13  -3   2   15.60    1.50
 -13  -3  -2   15.60    0.90
  13  -3   2   16.30    1.80
 -13  -3  -2   17.10    1.20
  13  -3   2   14.30    1.70
 -13   3  -2   15.10    1.40
  13   3   2   16.10    1.50
  13   3   2   16.40    1.20
 -13   3  -2   16.40    1.30
 -13   3  -2   16.30    1.90
  13   3   2   14.80    1.70
 -13   3  -2   15.40    1.10
  13   3   2   17.40    1.80
 -13   3  -2   14.50    1.20
  13   3   2   17.20    1.20
 -13   3  -2   13.90    1.80
  13   3   2   17.10    1.50
  13   3   2   15.80    1.10
 -13   3  -2   14.40    1.40
  15  -3   2   37.70    2.20
  15  -3   2   35.00    2.20
 -15  -3  -2   35.70    1.90
  15  -3   2   35.00    1.90
 -15  -3  -2   37.30    1.80
 -15  -3  -2   34.50    1.30
 -15  -3  -2   33.50    1.40
  15  -3   2   34.30    2.50
 -15  -3  -2   39.00    2.30
 -15  -3  -2   36.50    1.60
 -15  -3  -2   34.40    2.70
  15  -3   2   36.40    1.80
  15  -3   2   32.10    2.40
  15  -3   2   36.20    2.50
 -15   3  -2   35.80    2.10
  15   3   2   34.00    2.30
  15   3   2   36.90    1.90
 -15   3  -2   35.90    1.80
  15   3   2   34.00    1.60
  15   3   2   35.30    2.10
 -15   3  -2   38.60    2.00
 -15   3  -2   33.60    1.60
 -15   3  -2   33.60    2.40
  15   3   2   33.60    1.70
 -15   3  -2   34.90    2.60
  15   3   2   33.80    1.70
  15   3   2   33.10    2.20
 -15   3  -2   33.10    1.90
  17  -3   2   21.90    2.40
 -17  -3  -2   19.40    1.00
  17  -3   2   17.40    1.80
  17  -3   2   19.80    1.70
 -17  -3  -2   16.90    2.20
 -17  -3  -2   18.20    1.40
 -17  -3  -2   16.80    2.60
  17  -3   2   19.40    2.00
 -17  -3  -2   21.30    1.90
  17  -3   2   22.50    2.10
 -17  -3  -2   18.60    1.60
  17  -3   2   19.70    2.30
  17   3   2   17.90    2.10
  17   3   2   19.30    1.70
  17   3   2   17.40    2.20
 -17   3  -2   19.30    1.80
 -17   3  -2   17.80    1.90
 -17   3  -2   17.60    1.30
  17   3   2   16.50    1.40
  17   3   2   17.20    1.60
 -17   3  -2   17.90    1.90
  17   3   2   17.20    1.60
 -17   3  -2   20.10    2.50
 -17   3  -2   16.90    1.60
 -17   3  -2   15.50    2.30
  17   3   2   19.40    2.70
 -19  -3  -2   21.60    1.70
 -19  -3  -2   24.80    3.10
 -19  -3  -2   25.40    2.20
 -19  -3  -2   26.80    2.00
  19  -3   2   22.70    1.90
 -19  -3  -2   25.20    1.40
  19  -3   2   25.00    2.40
  19  -3   2   25.80    2.10
 -19  -3  -2   24.40    1.20
 -19  -3  -2   26.10    2.60
  19  -3   2   28.40    2.80
  19  -3   2   28.60    2.80
  19  -3   2   32.80    3.10
  19  -3   2   25.00    2.40
 -19   3  -2   23.00    2.20
  19   3   2   24.60    2.60
 -19   3  -2   23.40    2.20
 -19   3  -2   23.70    1.40
 -19   3  -2   21.20    1.90
 -19   3  -2   21.50    2.20
 -19   3  -2   23.40    2.70
  19   3   2   25.20    2.10
 -19   3  -2   21.90    2.80
  19   3   2   25.50    1.90
  19   3   2   22.30    2.50
  19   3   2   27.00    2.50
  19   3   2   22.50    1.90
  21  -3   2   59.89    3.50
 -21  -3  -2   67.89    3.30
 -21  -3  -2   68.59    4.40
 -21  -3  -2   65.39    2.40
  21  -3   2   60.99    3.80
  21  -3   2   68.09    4.30
  21  -3   2   68.59    4.60
 -21  -3  -2   67.79    2.90
 -21  -3  -2   64.09    3.70
  21  -3   2   61.39    3.50
 -21   3  -2   65.39    3.80
 -21   3  -2   59.89    2.20
  21   3   2   58.89    3.00
 -21   3  -2   65.49    3.30
  21   3   2   56.89    2.60
  21   3   2   63.09    3.30
  21   3   2   53.79    3.60
 -21   3  -2   60.39    3.30
  21   3   2   60.09    3.50
 -21   3  -2   61.79    4.10
  21   3   2   62.79    2.90
 -21   3  -2   57.29    3.00
 -23  -3  -2    1.00    1.40
  23  -3   2    0.60    1.90
 -23  -3  -2    4.80    2.60
  23  -3   2    3.30    1.70
  23  -3   2   -1.40    2.20
 -23  -3  -2    2.70    1.60
 -23  -3  -2   -0.20    0.90
  23   3   2    0.20    1.50
 -23   3  -2    1.80    1.90
  23   3   2   -2.40    1.60
  23   3   2    2.60    1.70
 -23   3  -2   -4.30    2.00
 -23   3  -2   -2.50    1.50
 -23   3  -2   -1.50    1.50
 -23   3  -2   -0.90    1.70
  25  -3   2   12.80    2.50
  25  -3   2   16.50    3.10
  25  -3   2   15.40    2.90
 -25  -3  -2   16.90    2.40
 -25  -3  -2   18.30    2.50
  25   3   2   19.10    2.70
 -25   3  -2   13.00    2.90
 -25   3  -2   14.20    2.40
 -25   3  -2   17.00    2.30
 -25   3  -2   21.80    3.60
  25   3   2   16.30    2.40
 -24  -4   2    6.70    1.90
  24  -4  -2    8.00    2.40
  24  -4  -2    9.50    2.50
  24  -4  -2    9.50    2.10
 -24  -4   2    9.80    1.20
 -24   4   2    9.20    2.50
 -24   4   2    5.70    2.50
  24   4  -2    8.60    2.10
 -24   4   2    9.50    2.10
 -24   4   2    4.20    1.90
  24   4  -2    9.30    2.40
 -24   4   2   11.20    1.90
  24   4  -2   10.00    2.10
 -22  -4   2    9.70    1.10
 -22  -4   2   11.30    1.80
  22  -4  -2    9.80    2.00
  22  -4  -2   13.30    2.30
  22  -4  -2   10.80    2.20
 -22  -4   2    8.90    0.90
  22  -4  -2    7.00    1.80
 -22  -4   2    7.50    1.80
 -22   4   2   10.90    1.70
  22   4  -2    8.20    1.40
 -22   4   2    7.30    1.80
 -22   4   2   13.00    2.40
 -22   4   2   10.70    1.40
  22   4  -2    9.00    1.80
  22   4  -2    9.30    1.80
  22   4  -2   11.60    2.00
 -22   4   2    7.90    2.20
 -22   4   2    8.40    1.80
  20  -4  -2   23.90    2.90
  20  -4  -2   19.60    2.60
  20  -4  -2   33.80    3.20
 -20  -4   2   23.00    1.50
 -20  -4   2   24.50    1.30
  20  -4  -2   19.20    2.10
  20  -4  -2   20.50    2.80
  20  -4  -2   26.10    2.60
 -20  -4   2   22.80    2.40
  20  -4  -2   24.70    2.60
 -20  -4   2   28.60    2.70
 -20   4   2   24.60    3.20
  20   4  -2   21.60    2.40
 -20   4   2   23.40    2.90
  20   4  -2   23.20    2.00
  20   4  -2   27.40    2.10
 -20   4   2   23.30    2.00
  20   4  -2   28.10    2.50
 -20   4   2   26.10    2.40
  20   4  -2   25.00    2.80
 -20   4   2   20.80    2.60
 -20   4   2   24.60    2.50
  20   4  -2   26.60    2.50
 -18  -4   2  115.29    3.30
  18  -4  -2  117.79    4.20
 -18  -4   2  113.49    4.10
  18  -4  -2  118.49    4.70
 -18  -4   2  105.29    3.60
  18  -4  -2  115.69    4.30
 -18  -4   2  109.79    3.10
  18  -4  -2  117.49    4.60
 -18  -4   2  114.89    3.10
  18  -4  -2  114.09    4.40
  18  -4  -2  113.79    4.10
  18  -4  -2  115.09    3.80
 -18   4   2  109.09    3.90
  18   4  -2  113.79    3.80
 -18   4   2  112.49    3.70
 -18   4   2  111.59    4.60
 -18   4   2  114.89    4.20
 -18   4   2  110.19    4.10
 -18   4   2  115.39    4.30
  18   4  -2  111.69    4.50
  18   4  -2  109.69    3.60
 -18   4   2  114.79    4.70
  18   4  -2  118.79    4.20
  18   4  -2  112.59    4.10
  18   4  -2  114.79    4.00
 -16  -4   2   80.99    2.30
  16  -4  -2   79.29    3.30
 -16  -4   2   81.09    2.40
  16  -4  -2   82.79    3.50
 -16  -4   2   80.79    3.20
  16  -4  -2   84.29    3.20
  16  -4  -2   85.29    3.70
  16  -4  -2   85.19    3.00
  16  -4  -2   78.09    3.30
 -16  -4   2   79.89    2.80
 -16  -4   2   81.29    2.50
  16  -4  -2   85.49    3.70
  16   4  -2   78.79    3.10
 -16   4   2   83.69    3.30
  16   4  -2   82.59    3.60
  16   4  -2   82.89    3.00
 -16   4   2   78.39    3.30
 -16   4   2   80.49    3.10
  16   4  -2   78.09    2.80
  16   4  -2   80.59    3.20
 -16   4   2   83.39    3.70
 -16   4   2   84.89    3.80
  16   4  -2   80.29    3.10
 -16   4   2   83.29    3.20
 -14  -4   2  235.88    5.90
  14  -4  -2  253.37    7.00
 -14  -4   2  242.58    6.70
  14  -4  -2  251.07    6.90
 -14  -4   2  237.48    6.30
  14  -4  -2  232.18    7.00
  14  -4  -2  253.57    6.90
 -14  -4   2  242.48    6.70
  14  -4  -2  258.97    6.50
  14  -4  -2  250.07    7.20
 -14  -4   2  246.38    6.10
  14  -4  -2  254.07    7.10
 -14  -4   2  250.17    6.00
 -14   4   2  245.08    7.00
 -14   4   2  240.68    6.50
 -14   4   2  238.78    6.70
  14   4  -2  242.38    7.00
  14   4  -2  236.98    6.40
  14   4  -2  234.68    6.40
  14   4  -2  233.18    6.20
 -14   4   2  240.78    7.00
 -14   4   2  236.48    6.70
 -14   4   2  243.78    6.60
  14   4  -2  241.68    6.40
  14   4  -2  222.48    6.70
  12  -4  -2   36.50    1.70
  12  -4  -2   33.80    1.90
  12  -4  -2   32.90    2.10
 -12  -4   2   33.10    1.40
  12  -4  -2   34.10    2.00
  12  -4  -2   34.70    2.10
 -12  -4   2   34.20    1.10
  12  -4  -2   35.20    2.10
  12  -4  -2   35.40    1.70
 -12  -4   2   33.90    1.70
 -12  -4   2   35.50    1.80
 -12  -4   2   32.90    1.00
  12  -4  -2   37.00    2.00
 -12  -4   2   33.70    1.50
  12   4  -2   32.00    2.20
 -12   4   2   32.30    1.80
 -12   4   2   34.00    1.80
  12   4  -2   32.90    1.60
  12   4  -2   32.60    1.50
 -12   4   2   34.80    2.10
 -12   4   2   33.60    2.00
  12   4  -2   35.40    1.50
 -12   4   2   33.70    2.20
  12   4  -2   33.20    1.70
 -12   4   2   34.30    2.00
  12   4  -2   31.00    1.70
  12   4  -2   33.80    1.60
 -10  -4   2   90.09    2.80
  10  -4  -2   91.89    3.30
  10  -4  -2   90.99    2.70
  10  -4  -2   89.89    3.10
  10  -4  -2   89.59    3.10
 -10  -4   2   90.39    2.90
  10  -4  -2   90.79    2.80
  10  -4  -2   90.89    3.00
 -10  -4   2   90.29    2.60
  10  -4  -2   85.19    3.60
 -10  -4   2   87.29    2.80
 -10   4   2   89.99    2.90
 -10   4   2   86.99    3.10
  10   4  -2   92.39    2.60
 -10   4   2   85.89    3.20
  10   4  -2   86.69    2.70
  10   4  -2   84.49    2.80
  10   4  -2   87.29    2.50
  10   4  -2   86.69    2.80
  10   4  -2   90.79    2.60
  10   4  -2   90.59    2.70
 -10   4   2   85.69    3.00
 -10   4   2   86.09    2.90
 -10   4   2   93.29    3.10
  -8  -4   2   64.39    2.00
  -8  -4   2   65.99    1.90
  -8  -4   2   64.99    2.00
   8  -4  -2   65.19    2.30
  -8  -4   2   67.89    2.30
   8  -4  -2   65.59    2.10
   8  -4  -2   64.49    2.40
   8  -4  -2   65.69    2.50
   8  -4  -2   61.89    2.60
  -8  -4   2   68.59    2.10
   8  -4  -2   67.79    2.50
   8  -4  -2   64.79    2.00
   8   4  -2   62.59    2.20
   8   4  -2   63.09    2.60
   8   4  -2   63.39    1.90
   8   4  -2   67.59    1.90
  -8   4   2   64.89    2.50
  -8   4   2   63.59    2.40
   8   4  -2   62.49    1.90
  -8   4   2   65.09    2.30
   8   4  -2   65.09    2.20
   8   4  -2   65.99    2.00
  -8   4   2   63.69    2.50
   8   4  -2   64.09    2.10
   8   4  -2   64.09    2.00
  -8   4   2   64.39    2.20
  -8   4   2   65.79    2.30
  -8   4   2   63.49    2.50
  -8   4   2   65.69    2.60
   6  -4  -2  384.86    9.40
  -6  -4   2  375.76    8.90
   6  -4  -2  391.56    9.00
   6  -4  -2  389.56    9.40
   6  -4  -2  384.96    9.10
   6  -4  -2  381.66    9.30
  -6  -4   2  378.36    8.90
  -6  -4   2  392.76    9.20
   6  -4  -2  368.16   10.10
  -6  -4   2  395.26    9.30
   6  -4  -2  368.66    9.60
  -6  -4   2  372.46    8.90
   6  -4  -2  378.36    9.20
  -6   4   2  376.26    9.40
  -6   4   2  379.06    9.50
   6   4  -2  394.66    9.00
   6   4  -2  371.96    8.80
  -6   4   2  385.86    9.30
  -6   4   2  372.86    9.10
   6   4  -2  375.36    8.70
  -6   4   2  386.46    9.20
   6   4  -2  372.66    8.70
   6   4  -2  372.86    8.80
  -6   4   2  377.26    9.00
  -6   4   2  370.06    9.30
  -6   4   2  372.86    9.20
   6   4  -2  371.86    9.60
   6   4  -2  364.26    9.00
   6   4  -2  366.06    8.80
   6   4  -2  381.86    9.10
   4  -4  -2 1288.27   29.10
   4  -4  -2 1174.58   29.80
   4  -4  -2 1285.27   28.90
  -4  -4   2 1278.97   29.10
  -4  -4   2 1249.18   29.10
   4  -4  -2 1261.07   29.40
   4  -4  -2 1286.57   29.10
   4  -4  -2 1304.37   29.20
  -4   4   2 1247.08   29.00
   4   4  -2 1247.08   29.20
   4   4  -2 1248.48   28.80
  -4   4   2 1285.47   28.80
   4   4  -2 1247.98   28.80
  -4   4   2 1261.17   29.10
  -4   4   2 1238.78   28.90
   4   4  -2 1272.67   28.70
  -4   4   2 1262.27   28.60
  -4   4   2 1216.08   28.80
   4   4  -2 1262.87   29.10
  -4   4   2 1245.98   28.70
   2  -4  -2   70.69    2.40
   2  -4  -2   71.79    1.70
  -2  -4   2   67.79    2.20
   2  -4  -2   71.39    2.10
   2  -4  -2   70.69    2.70
   2  -4  -2   71.79    2.20
  -2  -4   2   69.59    1.80
   2  -4  -2   72.09    1.70
   2  -4  -2   68.89    2.00
  -2  -4   2   72.59    1.70
   2  -4  -2   70.79    2.10
   2   4  -2   66.89    2.20
  -2   4   2   70.39    1.90
   2   4  -2   63.69    2.40
   2   4  -2   72.09    2.10
   2   4  -2   67.89    2.30
  -2   4   2   69.79    2.20
   2   4  -2   69.09    2.10
  -2   4   2   71.39    2.00
   2   4  -2   77.09    2.10
  -2   4   2   70.39    2.00
  -2   4   2   69.79    1.90
  -2   4   2   66.39    2.30
  -2   4   2   68.79    2.40
   2   4  -2   69.19    1.80
   2   4  -2   69.79    1.70
  -2   4   2   66.89    1.90
  -2   4   2   64.89    2.70
   0  -4  -2  343.57    8.50
   0  -4   2  341.57    8.10
   0  -4  -2  359.36    8.60
   0  -4  -2  363.56    8.30
   0  -4   2  344.97    8.10
   0  -4   2  349.96    8.30
   0  -4   2  355.36    8.70
   0  -4  -2  343.87    8.20
   0  -4   2  344.47    8.50
   0  -4  -2  355.56    8.60
   0  -4  -2  354.06    8.80
   0  -4   2  362.16    8.70
   0   4  -2  337.77    8.40
   0   4  -2  342.27    8.30
   0   4   2  340.87    8.40
   0   4   2  339.37    7.80
   0   4   2  348.17    8.30
   0   4   2  326.37    8.70
   0   4  -2  342.37    8.40
   0   4   2  344.37    8.10
   0   4   2  352.86    8.00
   0   4   2  307.57    8.00
   0   4  -2  336.17    7.80
   0   4  -2  343.27    8.20
   0   4  -2  330.77    7.80
   0   4   2  337.87    8.10
   0   4  -2  334.87    8.20
   0   4  -2  341.27    8.10
   0   4   2  346.17    7.90
   0   4   2  357.06    8.00
  -2  -4  -2   18.80    1.10
   2  -4   2   20.00    1.20
  -2  -4  -2   17.30    0.70
  -2  -4  -2   15.90    1.10
   2  -4   2   17.10    0.90
   2  -4   2   17.50    0.70
   2  -4   2   19.40    0.90
  -2  -4  -2   16.60    1.30
   2  -4   2   18.50    1.30
   2  -4   2   18.10    0.60
   2  -4   2   19.40    1.20
   2  -4   2   13.80    0.90
   2  -4   2   20.20    1.00
   2   4   2   17.70    0.60
  -2   4  -2   19.60    1.10
  -2   4  -2   18.50    0.70
  -2   4  -2   15.50    1.10
   2   4   2   18.00    1.30
   2   4   2   16.60    1.00
   2   4   2   16.30    0.60
  -2   4  -2   18.90    0.80
   2   4   2   17.40    1.10
  -2   4  -2   19.80    1.30
   2   4   2   16.70    1.20
   2   4   2   18.30    0.80
  -2   4  -2   17.80    0.70
   2   4   2   17.00    0.90
   2   4   2   17.30    0.70
  -2   4  -2   18.50    0.90
  -2   4  -2   18.40    1.30
   4  -4   2  163.28    4.10
   4  -4   2  158.68    3.90
  -4  -4  -2  164.88    4.10
   4  -4   2  159.98    4.40
   4  -4   2  162.58    4.70
  -4  -4  -2  158.18    4.60
   4  -4   2  149.79    4.30
   4  -4   2  163.08    4.00
  -4  -4  -2  157.88    3.90
  -4  -4  -2  160.58    4.40
  -4  -4  -2  164.08    4.20
   4  -4   2  165.68    4.20
   4  -4   2  168.98    4.50
  -4   4  -2  157.48    4.00
  -4   4  -2  159.38    3.90
   4   4   2  156.58    3.80
  -4   4  -2  159.08    4.30
  -4   4  -2  156.88    4.00
  -4   4  -2  163.78    4.20
   4   4   2  159.78    3.70
  -4   4  -2  153.58    4.10
   4   4   2  161.78    4.10
   4   4   2  158.18    4.00
   4   4   2  157.48    4.00
  -4   4  -2  162.38    4.30
   4   4   2  156.28    4.40
   4   4   2  156.18    3.70
   4   4   2  159.38    3.80
   4   4   2  148.89    3.90
   4   4   2  171.58    4.50
  -6  -4  -2  172.28    4.10
  -6  -4  -2  179.58    4.30
  -6  -4  -2  172.08    5.10
   6  -4   2  178.08    4.20
   6  -4   2  170.48    4.90
   6  -4   2  175.78    4.40
   6  -4   2  176.38    4.60
  -6  -4  -2  166.38    4.40
  -6  -4  -2  174.78    4.40
   6  -4   2  175.68    4.50
   6  -4   2  170.98    5.10
   6  -4   2  173.68    4.70
  -6   4  -2  169.58    4.60
  -6   4  -2  164.18    4.60
   6   4   2  176.58    4.10
   6   4   2  165.88    4.30
   6   4   2  170.48    4.40
   6   4   2  174.48    4.80
  -6   4  -2  173.38    4.60
   6   4   2  171.88    4.10
  -6   4  -2  169.98    4.40
   6   4   2  175.58    4.20
   6   4   2  188.38    4.80
  -6   4  -2  170.88    4.40
  -6   4  -2  174.98    4.70
  -6   4  -2  171.78    4.80
  -6   4  -2  171.48    4.40
   6   4   2  174.98    4.30
   6   4   2  171.78    4.20
   8  -4   2   27.70    1.50
  -8  -4  -2   26.20    1.20
   8  -4   2   26.50    1.10
  -8  -4  -2   27.70    1.30
   8  -4   2   27.10    1.40
  -8  -4  -2   26.40    1.90
   8  -4   2   28.50    1.80
  -8  -4  -2   28.20    1.20
  -8  -4  -2   26.20    1.10
  -8  -4  -2   24.80    0.90
   8  -4   2   27.40    1.60
   8  -4   2   29.20    1.90
   8  -4   2   27.90    1.30
   8   4   2   26.20    1.00
  -8   4  -2   25.60    1.70
  -8   4  -2   26.40    1.50
   8   4   2   26.20    1.00
  -8   4  -2   26.20    1.30
  -8   4  -2   26.70    1.30
  -8   4  -2   27.50    1.30
  -8   4  -2   26.20    1.50
  -8   4  -2   25.20    1.50
   8   4   2   25.90    0.90
   8   4   2   27.70    1.50
   8   4   2   25.00    1.70
   8   4   2   26.80    1.00
   8   4   2   25.30    1.00
   8   4   2   27.60    1.20
  -8   4  -2   27.30    1.40
   8   4   2   25.50    1.00
  10  -4   2   34.10    2.20
 -10  -4  -2   35.50    1.10
  10  -4   2   37.30    2.10
 -10  -4  -2   34.80    1.60
 -10  -4  -2   33.50    1.50
 -10  -4  -2   31.00    2.20
  10  -4   2   34.20    1.50
  10  -4   2   36.70    1.90
  10  -4   2   34.20    1.40
 -10  -4  -2   33.30    1.10
 -10  -4  -2   31.40    1.30
  10  -4   2   36.60    1.70
  10  -4   2   34.60    1.90
  10  -4   2   34.10    1.80
 -10  -4  -2   33.60    1.60
 -10   4  -2   33.80    1.60
  10   4   2   35.20    1.20
  10   4   2   30.50    1.30
  10   4   2   33.60    1.30
  10   4   2   32.00    1.30
  10   4   2   31.40    2.00
 -10   4  -2   34.60    2.00
 -10   4  -2   34.60    1.60
  10   4   2   32.90    1.50
 -10   4  -2   35.70    1.90
  10   4   2   35.20    1.10
  10   4   2   35.90    1.80
 -10   4  -2   32.20    1.70
  10   4   2   34.40    1.10
  10   4   2   34.50    1.50
 -10   4  -2   32.30    1.60
 -10   4  -2   33.70    1.30
 -10   4  -2   31.50    1.60
  12  -4   2    7.60    1.20
  12  -4   2    9.00    1.10
 -12  -4  -2    7.50    0.70
  12  -4   2    5.00    0.90
  12  -4   2    7.50    1.30
  12  -4   2    5.50    1.00
 -12  -4  -2    7.60    0.60
  12  -4   2    9.20    1.20
  12  -4   2    8.40    1.20
 -12  -4  -2    7.40    0.80
 -12  -4  -2    7.60    0.90
  12  -4   2    8.40    1.10
 -12  -4  -2   10.00    1.20
 -12  -4  -2    7.60    0.80
 -12  -4  -2    7.50    1.60
  12   4   2    7.30    0.80
 -12   4  -2    8.30    1.00
  12   4   2    8.00    0.90
 -12   4  -2    7.20    1.00
  12   4   2    7.50    1.00
  12   4   2    6.70    1.30
  12   4   2    7.20    0.90
 -12   4  -2    8.20    1.00
 -12   4  -2    6.00    0.80
 -12   4  -2    7.90    1.10
  12   4   2    7.50    1.30
  12   4   2    6.50    0.70
  12   4   2    7.60    1.00
 -12   4  -2    8.70    1.30
 -12   4  -2    6.50    1.10
 -14  -4  -2   71.59    2.10
 -14  -4  -2   70.39    2.20
  14  -4   2   74.79    3.20
  14  -4   2   77.09    3.10
  14  -4   2   74.49    3.00
 -14  -4  -2   70.49    3.60
 -14  -4  -2   75.59    2.30
 -14  -4  -2   59.99    3.10
 -14  -4  -2   77.09    2.70
  14  -4   2   72.39    3.50
 -14  -4  -2   69.49    2.00
  14  -4   2   73.49    2.70
  14  -4   2   73.49    3.30
  14  -4   2   75.29    3.40
  14  -4   2   74.99    2.50
 -14   4  -2   71.69    2.50
 -14   4  -2   76.99    3.30
 -14   4  -2   73.89    3.30
 -14   4  -2   72.79    2.90
  14   4   2   76.19    2.80
  14   4   2   71.09    2.40
  14   4   2   71.09    2.50
  14   4   2   67.39    2.40
 -14   4  -2   71.49    2.70
 -14   4  -2   73.29    2.70
  14   4   2   75.89    3.20
  14   4   2   72.19    2.80
  14   4   2   70.79    2.30
 -14   4  -2   72.29    2.50
  16  -4   2   50.59    2.70
 -16  -4  -2   51.59    1.70
 -16  -4  -2   49.10    1.90
  16  -4   2   51.09    3.30
  16  -4   2   56.79    3.00
  16  -4   2   48.70    2.30
  16  -4   2   50.19    2.20
 -16  -4  -2   50.29    3.40
  16  -4   2   52.99    2.80
  16  -4   2   49.00    3.00
 -16  -4  -2   52.29    2.50
 -16  -4  -2   50.89    1.90
 -16   4  -2   48.20    3.00
  16   4   2   52.39    2.10
  16   4   2   47.20    2.70
 -16   4  -2   47.20    2.10
 -16   4  -2   47.80    2.60
 -16   4  -2   48.50    2.20
  16   4   2   48.30    2.10
 -16   4  -2   53.19    2.30
  16   4   2   50.59    2.80
  16   4   2   49.80    2.30
  16   4   2   47.50    1.90
  16   4   2   52.29    2.60
 -16   4  -2   48.80    3.10
  18  -4   2   35.70    3.00
 -18  -4  -2   35.50    2.30
  18  -4   2   35.00    3.20
 -18  -4  -2   35.70    1.40
 -18  -4  -2   37.00    1.80
 -18  -4  -2   36.90    3.40
  18  -4   2   35.10    2.30
  18  -4   2   35.50    2.60
  18  -4   2   32.10    3.10
  18  -4   2   33.10    2.50
 -18  -4  -2   33.70    1.70
  18  -4   2   34.60    2.00
 -18  -4  -2   36.10    2.60
  18   4   2   34.00    2.40
 -18   4  -2   31.80    2.30
  18   4   2   37.70    2.80
  18   4   2   35.50    2.20
 -18   4  -2   34.30    3.10
 -18   4  -2   36.10    2.20
 -18   4  -2   39.00    3.00
  18   4   2   36.10    1.80
  18   4   2   32.00    1.90
 -18   4  -2   33.20    2.10
 -18   4  -2   34.20    1.90
  18   4   2   37.30    2.00
 -18   4  -2   37.40    2.50
 -20  -4  -2    7.10    1.10
  20  -4   2    6.30    1.80
  20  -4   2   10.80    2.30
  20  -4   2    7.30    1.60
 -20  -4  -2    7.30    1.60
 -20  -4  -2   11.00    2.50
 -20  -4  -2    9.50    1.50
  20  -4   2    6.80    1.80
  20  -4   2    6.90    1.90
  20   4   2    7.30    1.50
  20   4   2    4.10    1.20
  20   4   2    7.30    1.10
 -20   4  -2    6.70    1.90
 -20   4  -2    7.10    1.40
 -20   4  -2   10.90    2.20
 -20   4  -2    9.80    1.60
 -20   4  -2    6.10    1.50
  20   4   2    9.40    1.40
  20   4   2    7.60    1.40
  20   4   2    6.70    1.90
 -22  -4  -2   13.00    1.30
  22  -4   2    8.00    2.20
 -22  -4  -2   14.60    3.00
  22  -4   2    9.80    1.90
  22  -4   2   10.40    2.50
 -22  -4  -2   15.10    1.90
 -22  -4  -2   10.20    1.30
 -22   4  -2    7.00    1.80
 -22   4  -2    5.40    2.10
  22   4   2    7.40    1.70
  22   4   2    9.40    1.90
 -22   4  -2   11.70    2.40
 -22   4  -2    6.80    1.50
 -22   4  -2   14.60    2.30
  22   4   2   11.20    1.70
  22   4   2    9.80    1.30
  24  -4   2   12.20    2.70
  24  -4   2   13.80    3.00
 -24  -4  -2   13.20    2.00
  24  -4   2   11.80    2.40
 -24  -4  -2   16.20    3.40
 -24  -4  -2   13.00    2.10
  24   4   2    9.90    2.20
  24   4   2   11.10    2.30
 -24   4  -2    7.00    2.10
 -24   4  -2    9.20    2.80
 -24   4  -2   11.70    2.10
 -24   4  -2   13.60    2.70
 -25  -5   2   79.29    7.30
  25  -5  -2   60.79    4.60
  25  -5  -2   52.49    5.30
  25  -5  -2   66.89    5.20
  25   5  -2   57.19    4.50
 -25   5   2   67.79    4.30
  25   5  -2   62.59    4.40
 -25   5   2   72.29    5.20
  23  -5  -2   14.10    2.30
  23  -5  -2   19.70    2.80
  23  -5  -2   13.30    2.60
 -23  -5   2   18.20    2.30
  23   5  -2   17.00    2.30
  23   5  -2   19.80    3.00
  23   5  -2   17.40    2.30
 -23   5   2   20.10    2.60
 -23   5   2   22.20    3.10
 -23   5   2   15.50    2.30
 -23   5   2   12.80    2.10
 -23   5   2   11.40    2.50
  21  -5  -2    4.10    1.60
  21  -5  -2    5.00    2.00
  21  -5  -2    9.80    2.20
  21  -5  -2    4.30    1.70
 -21  -5   2    9.10    1.70
 -21  -5   2    5.90    1.60
 -21   5   2    6.40    1.70
 -21   5   2    7.80    1.80
 -21   5   2    4.60    1.30
  21   5  -2    9.40    1.80
  21   5  -2    5.60    1.50
 -21   5   2    3.80    1.90
  21   5  -2    5.00    1.10
 -21   5   2    5.30    1.60
  21   5  -2    6.30    1.60
  21   5  -2    5.30    1.60
 -21   5   2    5.20    2.00
  19  -5  -2    4.10    1.40
  19  -5  -2    3.20    1.70
  19  -5  -2    2.50    1.60
  19  -5  -2    1.90    1.30
 -19  -5   2    1.70    1.20
 -19  -5   2    5.40    1.30
  19  -5  -2    1.70    1.40
  19  -5  -2    2.00    1.10
  19  -5  -2    3.30    1.80
 -19   5   2    0.20    1.30
 -19   5   2    4.20    1.70
  19   5  -2    6.00    1.60
 -19   5   2    2.70    1.40
  19   5  -2    0.30    1.00
  19   5  -2    3.20    1.20
  19   5  -2    3.70    1.70
 -19   5   2    2.60    1.30
 -19   5   2    2.30    1.20
  19   5  -2    3.40    1.00
 -19   5   2    3.50    1.70
  19   5  -2    2.10    1.40
 -17  -5   2  266.17    7.40
 -17  -5   2  277.07    7.60
  17  -5  -2  265.47    7.10
 -17  -5   2  256.57    6.90
  17  -5  -2  272.07    7.60
  17  -5  -2  281.27    8.10
  17  -5  -2  268.47    7.80
  17  -5  -2  250.27    8.30
 -17  -5   2  263.57    6.60
  17  -5  -2  270.77    7.50
  17  -5  -2  274.77    8.10
 -17   5   2  268.57    7.70
  17   5  -2  258.17    7.30
  17   5  -2  267.37    7.90
 -17   5   2  260.37    7.40
 -17   5   2  259.27    7.20
 -17   5   2  264.97    7.50
  17   5  -2  267.17    7.00
 -17   5   2  257.27    8.00
  17   5  -2  258.17    6.80
  17   5  -2  256.17    7.90
  17   5  -2  273.57    7.30
 -17   5   2  269.47    7.60
 -17   5   2  276.17    8.10
  15  -5  -2  108.39    3.90
 -15  -5   2  109.49    3.20
  15  -5  -2  107.59    3.40
  15  -5  -2  107.29    4.10
 -15  -5   2  106.39    3.70
  15  -5  -2  114.59    4.40
 -15  -5   2  111.19    3.80
  15  -5  -2  110.69    3.90
  15  -5  -2  109.79    4.20
  15  -5  -2  107.69    3.80
 -15  -5   2  101.99    3.20
 -15   5   2  102.49    4.30
  15   5  -2  110.59    3.50
  15   5  -2  104.69    4.30
  15   5  -2  102.59    3.20
 -15   5   2  107.69    4.00
  15   5  -2   97.79    4.00
 -15   5   2  103.79    3.70
  15   5  -2  107.19    3.30
 -15   5   2  109.39    4.20
 -15   5   2  104.89    3.80
 -15   5   2  104.09    3.90
  15   5  -2  107.59    3.60
  13  -5  -2  148.79    5.00
  13  -5  -2  148.59    4.50
  13  -5  -2  151.48    4.60
  13  -5  -2  154.58    4.90
  13  -5  -2  150.88    4.20
 -13  -5   2  153.08    4.50
 -13  -5   2  144.69    4.00
 -13  -5   2  144.09    4.10
  13  -5  -2  151.68    4.80
  13  -5  -2  143.99    4.60
 -13  -5   2  145.39    4.30
 -13   5   2  144.69    4.40
  13   5  -2  141.69    4.90
  13   5  -2  143.19    4.10
 -13   5   2  144.99    4.70
 -13   5   2  145.49    4.80
 -13   5   2  141.79    4.50
  13   5  -2  144.79    3.90
  13   5  -2  141.09    4.30
 -13   5   2  146.69    4.40
 -13   5   2  142.19    4.90
  13   5  -2  146.99    4.20
  13   5  -2  143.19    4.00
  11  -5  -2    7.60    1.00
 -11  -5   2    6.10    0.80
  11  -5  -2    7.20    1.00
  11  -5  -2    6.00    0.80
 -11  -5   2    6.70    0.80
 -11  -5   2    7.10    1.00
  11  -5  -2    7.20    1.10
  11  -5  -2    5.90    1.00
  11  -5  -2    6.30    0.90
  11  -5  -2    5.70    1.20
 -11  -5   2    5.30    0.70
  11  -5  -2    8.30    1.30
 -11   5   2    5.30    0.90
  11   5  -2    6.90    0.90
 -11   5   2    5.20    1.20
  11   5  -2    5.70    0.80
  11   5  -2    6.50    0.70
 -11   5   2    6.20    1.10
 -11   5   2    6.70    1.00
 -11   5   2    5.10    1.00
 -11   5   2    5.90    0.90
  11   5  -2    6.80    0.90
  11   5  -2    6.80    1.00
  11   5  -2    7.40    1.40
  11   5  -2    8.20    1.00
  -9  -5   2   21.00    1.30
  -9  -5   2   21.00    0.90
   9  -5  -2   20.00    1.70
   9  -5  -2   18.00    1.30
   9  -5  -2   19.60    1.50
   9  -5  -2   18.80    1.40
   9  -5  -2   18.60    1.10
   9  -5  -2   20.40    1.60
   9  -5  -2   20.30    1.30
   9  -5  -2   20.40    1.50
  -9  -5   2   18.60    1.00
  -9  -5   2   19.70    1.30
   9   5  -2   19.20    1.40
  -9   5   2   19.20    1.40
   9   5  -2   19.90    1.10
   9   5  -2   21.20    1.00
  -9   5   2   17.10    1.60
   9   5  -2   19.40    0.90
  -9   5   2   17.10    1.70
  -9   5   2   17.70    1.50
   9   5  -2   19.50    0.90
  -9   5   2   19.20    1.30
   9   5  -2   17.10    1.70
   9   5  -2   17.50    1.20
   9   5  -2   18.80    1.00
  -9   5   2   19.90    1.40
   9   5  -2   19.00    1.00
   7  -5  -2   79.49    2.50
   7  -5  -2   81.99    3.00
  -7  -5   2   81.19    2.60
  -7  -5   2   77.29    2.10
   7  -5  -2   83.39    2.80
  -7  -5   2   79.79    2.60
   7  -5  -2   83.49    2.70
   7  -5  -2   85.59    2.50
   7  -5  -2   80.09    2.70
   7  -5  -2   82.79    2.30
   7  -5  -2   73.59    3.40
  -7  -5   2   79.79    2.10
   7   5  -2   76.59    2.10
  -7   5   2   78.49    2.60
  -7   5   2   80.89    2.70
   7   5  -2   75.49    2.10
   7   5  -2   78.29    2.20
  -7   5   2   79.69    2.90
  -7   5   2   78.69    2.50
   7   5  -2   77.39    3.10
   7   5  -2   81.79    2.10
   7   5  -2   80.49    2.20
   7   5  -2   78.69    2.40
  -7   5   2   83.59    2.80
   7   5  -2   80.39    2.70
   7   5  -2   81.79    2.60
  -7   5   2   81.29    2.90
   7   5  -2   77.99    2.60
  -7   5   2   81.59    2.60
  -7   5   2   81.39    3.00
   7   5  -2   78.79    2.10
   5  -5  -2 1160.28   26.70
   5  -5  -2 1195.98   27.10
   5  -5  -2 1173.08   27.00
   5  -5  -2 1164.38   27.40
  -5  -5   2 1163.08   27.00
   5  -5  -2 1192.78   26.90
  -5  -5   2 1184.88   27.00
   5  -5  -2 1193.08   26.70
   5  -5  -2 1071.79   27.80
   5   5  -2 1179.08   26.40
   5   5  -2 1127.79   26.80
   5   5  -2 1139.49   26.30
  -5   5   2 1129.69   26.10
   5   5  -2 1133.79   26.10
  -5   5   2 1108.09   26.30
  -5   5   2 1096.19   26.60
  -5   5   2 1156.78   26.80
  -5   5   2 1141.39   26.30
  -5   5   2 1161.18   26.20
   5   5  -2 1137.79   26.20
  -5   5   2 1133.89   26.50
  -5   5   2 1128.99   26.20
   5   5  -2 1155.68   26.70
   5   5  -2 1107.89   26.40
   3  -5  -2  687.23   15.80
   3  -5  -2  667.43   16.20
   3  -5  -2  648.44   16.60
   3  -5  -2  681.73   15.90
  -3  -5   2  688.13   16.00
   3  -5  -2  695.13   15.80
  -3  -5   2  672.03   16.00
   3  -5  -2  671.73   15.60
   3   5  -2  661.93   15.60
   3   5  -2  666.33   15.90
  -3   5   2  677.23   16.00
   3   5  -2  663.23   15.60
   3   5  -2  668.23   15.80
  -3   5   2  671.93   15.50
  -3   5   2  632.74   15.80
  -3   5   2  659.03   15.50
   3   5  -2  692.53   16.10
  -3   5   2  650.93   15.30
  -3   5   2  651.13   15.30
  -3   5   2  650.03   15.70
  -3   5   2  665.63   15.50
   3   5  -2  684.53   15.70
   1  -5  -2  208.18    5.70
   1  -5  -2  202.08    5.30
  -1  -5   2  194.48    4.80
  -1  -5   2  207.58    5.40
   1  -5  -2  202.78    5.50
  -1  -5   2  206.18    4.80
   1  -5  -2  205.88    5.00
  -1  -5   2  201.88    5.50
   1  -5  -2  211.48    5.10
  -1  -5   2  202.88    5.50
   1   5  -2  197.18    5.40
  -1   5   2  201.28    4.80
  -1   5   2  193.98    5.00
   1   5  -2  197.58    5.50
   1   5  -2  206.98    5.20
   1   5  -2  205.58    5.30
  -1   5   2  200.48    4.90
  -1   5   2  199.38    4.90
   1   5  -2  199.48    5.20
  -1   5   2  201.68    5.20
  -1   5   2  187.68    5.80
  -1   5   2  194.48    5.30
   1   5  -2  207.78    5.00
  -1   5   2  195.28    4.90
   1   5  -2  195.88    4.60
   1   5  -2  196.28    4.70
   1   5  -2  201.48    5.40
  -1   5   2  197.18    5.50
  -1   5   2  200.78    4.80
   1  -5   2  173.08    4.30
   1  -5   2  163.38    4.60
   1  -5   2  164.28    3.90
  -1  -5  -2  177.58    4.70
  -1  -5  -2  171.98    4.10
  -1  -5  -2  166.68    4.00
  -1  -5  -2  161.38    4.00
   1  -5   2  159.28    4.10
  -1  -5  -2  157.18    4.60
   1  -5   2  167.68    4.60
   1  -5   2  170.98    4.80
  -1   5  -2  160.18    3.80
  -1   5  -2  156.78    3.70
   1   5   2  156.88    4.30
   1   5   2  162.58    4.10
  -1   5  -2  158.58    3.90
  -1   5  -2  162.78    4.30
  -1   5  -2  156.68    3.90
  -1   5  -2  157.68    4.40
   1   5   2  160.08    4.30
   1   5   2  159.58    4.10
   1   5   2  164.98    4.30
  -1   5  -2  156.78    4.20
   1   5   2  158.98    4.10
   1   5   2  166.88    3.80
   1   5   2  147.69    3.80
   1   5   2  153.98    3.80
   1   5   2  158.78    4.90
  -1   5  -2  145.69    4.40
  -1   5  -2  157.88    4.60
   1   5   2  159.58    4.50
  -3  -5  -2  126.39    3.00
   3  -5   2  124.69    3.40
   3  -5   2  123.99    3.10
   3  -5   2  125.49    4.00
   3  -5   2  129.59    3.80
  -3  -5  -2  132.49    3.80
   3  -5   2  126.69    3.20
   3  -5   2  125.89    3.70
  -3  -5  -2  126.09    3.60
   3  -5   2  131.89    3.60
   3  -5   2  129.69    3.50
  -3  -5  -2  124.89    3.90
   3   5   2  125.79    3.70
  -3   5  -2  123.59    3.50
   3   5   2  122.29    3.30
  -3   5  -2  120.19    3.90
   3   5   2  122.39    3.40
   3   5   2  126.79    3.00
  -3   5  -2  122.69    3.30
  -3   5  -2  127.79    3.10
   3   5   2  121.59    3.50
   3   5   2  124.89    3.20
   3   5   2  121.69    3.60
  -3   5  -2  125.09    3.70
   3   5   2  125.79    4.00
  -3   5  -2  124.59    3.20
  -3   5  -2  125.19    3.10
  -3   5  -2  121.79    3.60
   3   5   2  120.39    2.90
   5  -5   2   65.69    2.50
   5  -5   2   65.99    1.90
  -5  -5  -2   64.09    2.70
  -5  -5  -2   63.49    2.20
   5  -5   2   65.59    2.70
  -5  -5  -2   63.69    1.70
  -5  -5  -2   66.49    1.70
   5  -5   2   65.09    2.20
  -5  -5  -2   65.39    1.70
   5  -5   2   69.69    2.00
   5  -5   2   63.39    1.80
  -5  -5  -2   66.59    2.10
   5  -5   2   61.69    2.40
   5   5   2   61.19    2.00
   5   5   2   64.29    1.80
  -5   5  -2   63.19    2.40
   5   5   2   64.09    1.70
  -5   5  -2   63.39    2.20
   5   5   2   70.79    2.60
  -5   5  -2   68.39    2.30
   5   5   2   60.59    1.60
   5   5   2   66.29    2.10
  -5   5  -2   62.29    1.90
  -5   5  -2   61.49    2.00
   5   5   2   63.19    2.40
   5   5   2   62.99    1.60
   5   5   2   65.69    1.70
   5   5   2   64.39    2.30
   5   5   2   62.79    2.00
  -5   5  -2   64.19    2.20
  -5   5  -2   62.19    2.40
  -5   5  -2   61.89    1.90
   7  -5   2   36.00    1.20
   7  -5   2   36.00    1.70
   7  -5   2   36.60    1.70
  -7  -5  -2   37.50    1.50
   7  -5   2   37.50    2.30
  -7  -5  -2   34.90    1.10
   7  -5   2   35.70    2.00
   7  -5   2   32.50    1.90
   7  -5   2   38.90    1.60
   7  -5   2   35.60    1.40
  -7  -5  -2   35.10    1.50
   7  -5   2   36.10    2.20
  -7  -5  -2   36.20    2.20
  -7  -5  -2   37.00    1.30
   7   5   2   36.40    1.10
   7   5   2   33.10    1.90
   7   5   2   35.60    1.10
   7   5   2   33.30    1.10
   7   5   2   34.40    1.40
  -7   5  -2   35.60    1.70
  -7   5  -2   35.00    1.70
  -7   5  -2   34.70    1.90
   7   5   2   35.10    1.10
   7   5   2   34.10    1.40
   7   5   2   38.00    2.00
  -7   5  -2   35.10    1.50
   7   5   2   34.30    1.30
  -7   5  -2   35.80    1.40
  -7   5  -2   35.90    1.70
  -7   5  -2   35.10    1.50
   7   5   2   34.60    1.30
   9  -5   2   22.50    1.60
   9  -5   2   22.80    2.00
   9  -5   2   21.30    1.80
  -9  -5  -2   20.00    2.00
  -9  -5  -2   21.90    1.20
   9  -5   2   21.60    1.40
   9  -5   2   21.40    1.00
   9  -5   2   20.70    1.50
   9  -5   2   20.50    1.20
  -9  -5  -2   19.80    1.10
  -9  -5  -2   20.80    0.80
  -9  -5  -2   18.90    1.30
   9  -5   2   19.80    1.60
   9   5   2   21.80    0.90
  -9   5  -2   20.30    1.80
   9   5   2   19.80    1.00
   9   5   2   24.20    1.60
  -9   5  -2   21.00    1.30
   9   5   2   20.80    0.90
   9   5   2   19.90    1.70
   9   5   2   20.40    0.80
   9   5   2   21.10    1.20
   9   5   2   21.70    1.20
  -9   5  -2   19.60    1.50
  -9   5  -2   20.90    1.40
   9   5   2   20.80    1.00
  -9   5  -2   21.90    1.30
   9   5   2   19.60    1.00
  -9   5  -2   20.10    1.60
  11  -5   2   37.60    2.50
 -11  -5  -2   38.90    1.80
  11  -5   2   38.60    1.50
  11  -5   2   43.10    2.20
  11  -5   2   38.00    2.20
 -11  -5  -2   35.10    1.30
  11  -5   2   40.50    2.10
  11  -5   2   39.90    2.00
 -11  -5  -2   37.50    2.60
 -11  -5  -2   37.30    1.50
 -11  -5  -2   38.00    1.70
  11  -5   2   37.80    1.80
  11   5   2   33.60    2.20
  11   5   2   36.10    1.70
  11   5   2   33.60    1.20
 -11   5  -2   32.60    2.10
  11   5   2   38.30    2.10
 -11   5  -2   36.20    1.80
 -11   5  -2   36.80    1.40
  11   5   2   33.50    1.40
 -11   5  -2   39.00    2.20
 -11   5  -2   39.50    1.80
 -11   5  -2   38.00    1.80
  11   5   2   35.70    1.50
 -11   5  -2   41.50    2.00
  11   5   2   35.50    1.30
  11   5   2   35.30    1.40
 -11   5  -2   37.30    2.30
  11   5   2   36.80    1.20
  11   5   2   37.80    1.70
 -13  -5  -2  177.68    4.60
 -13  -5  -2  178.08    6.20
  13  -5   2  187.68    4.80
  13  -5   2  182.58    5.70
  13  -5   2  186.98    6.10
 -13  -5  -2  180.98    5.10
  13  -5   2  185.18    5.80
  13  -5   2  190.78    5.50
  13  -5   2  182.78    5.10
  13  -5   2  192.88    5.70
 -13  -5  -2  188.68    5.20
 -13  -5  -2  177.58    4.60
  13  -5   2  184.78    5.50
 -13   5  -2  175.18    5.00
  13   5   2  180.58    5.00
  13   5   2  179.48    5.60
 -13   5  -2  179.68    5.60
 -13   5  -2  177.48    4.60
 -13   5  -2  180.28    5.20
 -13   5  -2  182.38    5.00
  13   5   2  182.78    5.50
  13   5   2  177.38    4.80
 -13   5  -2  185.28    5.70
  13   5   2  177.68    5.10
  13   5   2  170.28    4.60
  13   5   2  178.28    4.70
  13   5   2  175.48    4.50
 -13   5  -2  183.38    5.00
  15  -5   2  246.78    6.90
  15  -5   2  241.48    6.90
  15  -5   2  242.58    6.50
  15  -5   2  246.28    7.70
  15  -5   2  242.68    6.20
  15  -5   2  251.17    7.20
 -15  -5  -2  224.78    5.90
 -15  -5  -2  206.88    9.90
  15  -5   2  251.57    7.30
 -15  -5  -2  249.58    6.60
 -15  -5  -2  239.28    6.70
 -15   5  -2  236.18    6.40
  15   5   2  236.18    6.20
 -15   5  -2  242.18    6.30
 -15   5  -2  226.28    7.20
  15   5   2  223.78    5.90
  15   5   2  241.18    6.50
 -15   5  -2  227.68    6.00
  15   5   2  233.28    6.80
  15   5   2  232.88    6.00
  15   5   2  228.78    5.80
 -15   5  -2  236.78    7.10
 -15   5  -2  238.98    6.40
  15   5   2  230.98    6.90
 -17  -5  -2   45.60    2.90
  17  -5   2   46.50    2.80
 -17  -5  -2   51.39    3.70
  17  -5   2   46.80    3.00
 -17  -5  -2   44.90    2.60
  17  -5   2   48.50    3.40
  17  -5   2   43.60    2.40
  17  -5   2   45.40    2.70
  17  -5   2   49.00    3.30
 -17  -5  -2   45.20    1.80
  17  -5   2   44.30    2.10
 -17   5  -2   42.70    3.80
  17   5   2   48.10    2.60
 -17   5  -2   42.60    2.60
 -17   5  -2   42.80    2.20
  17   5   2   44.80    3.00
 -17   5  -2   49.00    3.20
 -17   5  -2   44.50    4.00
 -17   5  -2   45.70    2.10
  17   5   2   47.80    2.40
  17   5   2   43.50    2.10
  17   5   2   44.50    1.80
  17   5   2   43.60    2.80
 -17   5  -2   44.70    2.40
  17   5   2   44.40    2.00
  19  -5   2   -0.10    1.60
 -19  -5  -2   -1.40    1.20
  19  -5   2   -1.80    1.60
  19  -5   2   -1.00    1.00
  19  -5   2   -0.30    1.30
 -19  -5  -2    0.80    0.60
  19  -5   2    0.40    1.50
 -19  -5  -2    1.80    1.20
  19  -5   2    2.70    1.80
 -19  -5  -2    0.70    2.00
 -19   5  -2    0.60    1.70
  19   5   2    0.30    1.00
 -19   5  -2    1.70    1.10
  19   5   2    1.10    1.10
 -19   5  -2    0.70    1.50
 -19   5  -2   -2.20    1.00
  19   5   2    1.30    1.20
  19   5   2    0.50    0.70
  19   5   2    1.50    1.00
 -19   5  -2    0.00    0.90
 -19   5  -2   -0.40    1.20
  21  -5   2   26.20    3.00
 -21  -5  -2   28.50    1.50
 -21  -5  -2   31.90    2.70
 -21  -5  -2   28.70    1.70
 -21  -5  -2   34.00    4.10
  21  -5   2   28.30    3.50
  21  -5   2   23.10    3.10
  21   5   2   23.40    1.80
 -21   5  -2   26.20    2.00
  21   5   2   28.70    2.10
  21   5   2   30.40    2.80
 -21   5  -2   29.80    3.40
 -21   5  -2   19.90    2.60
 -21   5  -2   28.10    3.70
 -21   5  -2   31.20    2.20
 -21   5  -2   27.30    2.90
  21   5   2   28.70    2.90
  21   5   2   30.60    2.80
  23  -5   2   11.90    2.30
  23  -5   2    9.10    2.40
  23  -5   2    7.90    2.70
 -23  -5  -2   19.80    3.60
 -23  -5  -2   11.80    2.00
 -23   5  -2    8.20    2.00
  23   5   2    9.80    2.00
 -23   5  -2    6.50    2.30
  23   5   2    7.90    2.00
 -23   5  -2   12.10    2.70
 -23   5  -2    5.20    1.90
  24  -6  -2   46.40    4.90
  24  -6  -2   49.99    4.10
  24  -6  -2   56.09    5.10
 -24  -6   2   49.70    4.00
  24   6  -2   46.70    4.20
 -24   6   2   55.19    4.20
 -24   6   2   45.70    5.10
  24   6  -2   50.89    3.90
 -24   6   2   60.19    5.00
  22  -6  -2    3.00    2.10
 -22  -6   2    5.20    1.70
  22  -6  -2    6.50    2.40
  22  -6  -2    5.10    2.30
  22  -6  -2    6.90    1.90
 -22   6   2    7.00    2.40
 -22   6   2    4.10    1.60
 -22   6   2    7.00    1.90
 -22   6   2    2.60    1.70
 -22   6   2    4.30    1.80
  22   6  -2    5.70    1.80
  22   6  -2    4.80    1.70
 -22   6   2    5.40    2.20
 -20  -6   2    4.80    1.50
  20  -6  -2    4.00    1.70
 -20  -6   2    4.90    1.50
  20  -6  -2    7.30    1.70
  20  -6  -2    3.40    1.90
  20  -6  -2    2.50    1.90
  20   6  -2    5.00    1.50
 -20   6   2    3.00    1.50
 -20   6   2    4.80    1.60
  20   6  -2    8.50    1.90
 -20   6   2    4.70    1.40
  20   6  -2    5.10    1.00
 -20   6   2    4.50    1.90
 -20   6   2    5.10    1.50
  20   6  -2    6.00    1.40
  20   6  -2    3.50    1.20
 -20   6   2    5.50    2.00
  18  -6  -2   37.60    2.90
  18  -6  -2   34.40    3.20
  18  -6  -2   30.80    2.10
 -18  -6   2   42.50    2.70
  18  -6  -2   39.20    3.50
 -18  -6   2   36.20    2.40
 -18  -6   2   33.90    1.80
  18  -6  -2   36.20    2.70
 -18   6   2   36.00    3.30
 -18   6   2   36.30    3.00
  18   6  -2   38.20    2.50
  18   6  -2   38.40    1.80
  18   6  -2   41.70    2.50
  18   6  -2   34.10    2.20
 -18   6   2   35.50    3.30
 -18   6   2   37.10    2.70
  18   6  -2   42.10    3.50
 -18   6   2   33.00    2.50
  18   6  -2   35.10    2.40
  18   6  -2   35.90    2.50
  16  -6  -2   44.60    2.90
  16  -6  -2   38.20    4.10
  16  -6  -2   46.10    2.80
  16  -6  -2   47.40    2.20
  16  -6  -2   42.10    2.60
  16  -6  -2   47.30    3.00
 -16  -6   2   41.90    1.70
  16  -6  -2   44.70    2.60
 -16  -6   2   46.70    2.60
 -16  -6   2   44.90    2.00
 -16  -6   2   44.90    2.30
 -16   6   2   41.80    3.60
  16   6  -2   45.90    2.50
 -16   6   2   43.60    2.60
  16   6  -2   44.10    2.30
  16   6  -2   44.40    2.30
 -16   6   2   46.80    2.70
  16   6  -2   42.20    2.10
  16   6  -2   45.70    2.30
 -16   6   2   43.50    3.30
  16   6  -2   44.70    3.20
 -16   6   2   44.40    2.60
 -16   6   2   44.30    2.50
  16   6  -2   42.20    1.80
 -16   6   2   46.60    3.20
  14  -6  -2  189.38    5.90
 -14  -6   2  176.68    5.00
  14  -6  -2  183.38    5.70
 -14  -6   2  172.68    4.60
  14  -6  -2  184.98    6.10
  14  -6  -2  182.18    5.50
  14  -6  -2  186.18    5.50
  14  -6  -2  189.28    5.00
  14  -6  -2  171.48    5.90
 -14  -6   2  186.88    5.50
 -14  -6   2  178.18    4.90
  14   6  -2  171.08    5.20
 -14   6   2  177.28    5.40
 -14   6   2  184.78    5.40
  14   6  -2  181.68    4.90
  14   6  -2  170.98    4.60
  14   6  -2  177.98    5.00
 -14   6   2  181.88    5.30
  14   6  -2  175.08    4.90
 -14   6   2  182.68    5.80
  14   6  -2  175.88    5.90
  14   6  -2  174.58    5.10
 -14   6   2  179.88    5.70
 -14   6   2  176.68    5.30
  12  -6  -2  137.39    4.80
  12  -6  -2  135.29    4.50
 -12  -6   2  133.09    3.90
  12  -6  -2  134.59    4.20
  12  -6  -2  134.59    4.20
  12  -6  -2  135.19    4.50
 -12  -6   2  129.39    3.40
  12  -6  -2  133.29    4.20
  12  -6  -2  136.99    3.80
 -12  -6   2  127.09    3.70
 -12  -6   2  134.99    4.20
 -12   6   2  130.39    4.20
  12   6  -2  127.29    3.60
  12   6  -2  128.09    4.70
  12   6  -2  128.39    3.60
 -12   6   2  133.39    4.50
  12   6  -2  125.89    4.00
 -12   6   2  128.09    4.20
  12   6  -2  125.99    3.40
 -12   6   2  131.79    4.10
  12   6  -2  126.29    4.00
 -12   6   2  133.99    4.20
  12   6  -2  131.59    3.70
 -12   6   2  131.99    4.60
 -12   6   2  135.49    4.50
 -10  -6   2   78.09    2.10
  10  -6  -2   79.19    2.80
  10  -6  -2   74.99    3.80
  10  -6  -2   82.19    3.10
 -10  -6   2   79.59    2.90
  10  -6  -2   80.29    2.40
 -10  -6   2   75.79    2.20
  10  -6  -2   78.29    3.00
  10  -6  -2   79.59    2.80
  10  -6  -2   78.29    3.40
  10  -6  -2   77.69    2.80
 -10  -6   2   78.19    2.70
  10   6  -2   74.89    2.20
 -10   6   2   74.19    3.20
  10   6  -2   74.49    2.00
  10   6  -2   78.09    2.90
  10   6  -2   73.99    2.50
 -10   6   2   78.49    3.10
 -10   6   2   77.69    3.10
  10   6  -2   73.39    2.70
  10   6  -2   74.99    3.30
 -10   6   2   75.39    2.70
  10   6  -2   77.59    2.30
  10   6  -2   74.39    2.10
  10   6  -2   75.39    2.20
 -10   6   2   73.79    2.80
  10   6  -2   73.29    2.70
 -10   6   2   76.09    2.80
   8  -6  -2    3.30    1.00
   8  -6  -2    4.90    0.80
   8  -6  -2    4.60    0.60
  -8  -6   2    4.90    0.90
   8  -6  -2    5.00    0.90
  -8  -6   2    4.20    0.80
   8  -6  -2    3.70    0.80
   8  -6  -2    4.60    1.00
   8  -6  -2    4.80    1.20
   8  -6  -2    4.20    0.70
   8  -6  -2    5.10    0.90
   8   6  -2    4.50    0.50
   8   6  -2    4.10    0.70
   8   6  -2    4.40    0.90
   8   6  -2    4.20    0.80
  -8   6   2    3.80    1.10
   8   6  -2    4.40    0.80
  -8   6   2    5.00    0.80
   8   6  -2    2.80    0.90
  -8   6   2    5.30    0.90
   8   6  -2    4.40    1.20
  -8   6   2    5.00    0.80
   8   6  -2    4.40    0.60
  -8   6   2    5.40    1.20
  -8   6   2    5.20    1.10
   8   6  -2    4.50    0.60
  -8   6   2    4.90    0.90
  -6  -6   2  380.46    9.40
   6  -6  -2  373.56    9.80
   6  -6  -2  373.26    9.20
  -6  -6   2  380.36    9.40
   6  -6  -2  388.06    9.60
   6  -6  -2  371.66    9.10
   6  -6  -2  351.66   10.20
   6  -6  -2  387.96    9.40
   6  -6  -2  382.16    8.80
   6  -6  -2  381.66    9.00
   6  -6  -2  375.36    9.30
   6   6  -2  356.16    8.80
  -6   6   2  367.06    8.90
  -6   6   2  355.36    9.10
  -6   6   2  370.86    9.60
  -6   6   2  366.36    9.00
  -6   6   2  364.46    9.30
  -6   6   2  373.46    8.80
   6   6  -2  357.36    9.10
  -6   6   2  354.86    9.40
   6   6  -2  373.06    8.90
   6   6  -2  357.46    9.50
   6   6  -2  322.07   10.80
   6   6  -2  385.16    9.20
  -4  -6   2   46.00    1.90
   4  -6  -2   45.00    1.90
   4  -6  -2   46.20    1.50
   4  -6  -2   41.80    2.40
  -4  -6   2   50.19    2.00
   4  -6  -2   45.80    2.20
   4  -6  -2   46.00    1.70
  -4   6   2   45.50    2.10
  -4   6   2   43.30    1.70
   4   6  -2   49.40    1.90
   4   6  -2   42.50    2.20
   4   6  -2   42.70    1.80
   4   6  -2   48.40    1.60
  -4   6   2   44.20    1.70
  -4   6   2   44.40    2.10
   4   6  -2   41.50    2.10
  -4   6   2   45.10    1.80
  -4   6   2   41.30    2.60
  -4   6   2   44.00    1.50
  -4   6   2   44.20    1.60
  -4   6   2   44.30    1.40
   4   6  -2   47.80    2.10
   4   6  -2   49.40    2.00
  -2  -6   2  186.38    5.20
   2  -6  -2  192.48    5.60
  -2  -6   2  186.88    5.20
   2  -6  -2  184.68    5.30
   2  -6  -2  186.88    4.80
   2  -6  -2  187.18    4.70
   2  -6  -2  193.08    4.90
  -2   6   2  180.58    4.50
   2   6  -2  182.98    5.20
  -2   6   2  181.58    5.10
   2   6  -2  184.98    4.90
   2   6  -2  182.88    4.70
   2   6  -2  183.88    4.90
  -2   6   2  179.38    4.40
  -2   6   2  172.98    4.60
   2   6  -2  173.98    5.10
  -2   6   2  180.08    4.70
  -2   6   2  181.38    4.50
   2   6  -2  175.78    5.10
  -2   6   2  182.18    4.60
  -2   6   2  181.58    5.00
  -2   6   2  184.48    4.50
  -2   6   2  179.58    4.90
  -2   6   2  182.48    5.30
  -2   6   2  166.98    5.60
   2   6  -2  184.68    5.10
   0  -6   2  441.86   10.90
   0  -6  -2  435.46   10.80
   0  -6   2  449.36   10.90
   0  -6  -2  428.46   10.10
   0  -6  -2  432.06   10.10
   0  -6   2  414.16   10.00
   0  -6  -2  436.06   10.30
   0  -6  -2  454.25   10.90
   0  -6  -2  424.46   10.80
   0  -6   2  434.56   10.80
   0  -6   2  438.36   10.50
   0   6   2  408.46    9.70
   0   6   2  416.56    9.80
   0   6   2  437.66   10.70
   0   6  -2  400.76   10.60
   0   6   2  428.06   10.00
   0   6  -2  419.76   10.50
   0   6  -2  426.06    9.70
   0   6   2  408.66   11.10
   0   6   2  425.26   10.40
   0   6  -2  434.46   10.30
   0   6  -2  419.56   10.50
   0   6  -2  407.46    9.60
   0   6  -2  425.06   10.20
   0   6   2  415.36   10.10
   0   6  -2  426.86   10.20
   0   6   2  428.36    9.70
   0   6   2  422.46   10.30
   0   6   2  414.46   10.20
   0   6  -2  414.46    9.60
   0   6   2  426.76   10.10
   0   6  -2  405.76    9.80
   0   6  -2  414.86   10.60
   0   6   2  417.56    9.70
   2  -6   2   11.60    1.50
   2  -6   2   12.40    0.90
  -2  -6  -2   13.10    1.30
   2  -6   2   12.60    1.00
   2  -6   2   11.10    0.60
   2  -6   2   13.40    0.90
   2  -6   2   12.00    1.20
  -2  -6  -2    9.40    1.40
   2   6   2   11.60    1.10
   2   6   2    9.90    0.50
  -2   6  -2   10.20    1.20
  -2   6  -2   10.20    1.30
   2   6   2   11.00    1.00
  -2   6  -2   11.20    0.90
  -2   6  -2   10.70    1.30
   2   6   2   10.80    0.90
   2   6   2   11.70    1.60
   2   6   2   11.90    1.20
   2   6   2   10.50    1.30
  -2   6  -2   13.30    1.40
   2   6   2   11.10    1.30
  -2   6  -2   10.80    0.60
  -2   6  -2    9.80    1.20
   2   6   2   11.20    1.00
  -2   6  -2   11.50    0.80
  -2   6  -2   11.40    0.60
  -4  -6  -2  252.57    7.10
   4  -6   2  263.77    6.20
   4  -6   2  265.37    6.90
   4  -6   2  263.87    6.70
   4  -6   2  261.97    7.20
   4  -6   2  256.57    6.90
   4  -6   2  260.97    6.60
  -4  -6  -2  254.67    6.90
   4  -6   2  251.07    6.50
  -4   6  -2  259.07    6.10
  -4   6  -2  255.47    6.10
  -4   6  -2  249.58    6.60
   4   6   2  253.07    6.80
   4   6   2  244.38    5.80
   4   6   2  253.67    7.10
  -4   6  -2  228.08    7.40
  -4   6  -2  258.77    6.20
   4   6   2  238.68    6.10
   4   6   2  248.78    6.40
   4   6   2  256.87    6.40
   4   6   2  247.88    6.70
  -4   6  -2  249.28    6.30
  -4   6  -2  264.57    6.70
   4   6   2  253.17    6.30
   6  -6   2   97.79    3.60
   6  -6   2   92.89    3.00
   6  -6   2   91.69    3.30
  -6  -6  -2   94.99    2.90
   6  -6   2   90.19    2.40
  -6  -6  -2   91.39    3.60
   6  -6   2   86.39    3.20
   6  -6   2   94.59    2.70
   6  -6   2   95.59    3.00
   6   6   2   87.89    2.70
  -6   6  -2   87.69    2.60
   6   6   2   92.59    3.30
   6   6   2   86.59    2.20
   6   6   2   83.79    2.40
  -6   6  -2   89.89    2.90
   6   6   2   89.49    2.70
   6   6   2   83.19    2.60
   6   6   2   84.89    2.20
  -6   6  -2   90.09    3.00
   6   6   2   78.69    3.40
  -6   6  -2   91.39    3.00
  -6   6  -2   91.19    2.60
   6   6   2   89.29    2.30
  -6   6  -2   94.19    2.70
   6   6   2   82.49    3.60
  -6   6  -2   87.49    3.20
  -8  -6  -2    3.30    0.50
   8  -6   2    1.90    1.00
  -8  -6  -2    2.50    0.70
  -8  -6  -2    2.50    1.30
   8  -6   2    3.00    0.70
   8  -6   2    3.50    0.80
   8  -6   2    2.50    0.90
  -8  -6  -2    3.20    0.40
   8  -6   2    3.00    0.60
   8  -6   2    1.50    0.70
   8  -6   2    3.00    0.90
   8  -6   2    2.80    0.50
   8  -6   2    1.70    0.80
   8   6   2    2.80    0.40
   8   6   2    3.00    0.60
  -8   6  -2    2.60    0.80
   8   6   2    2.80    0.80
   8   6   2    3.20    0.40
  -8   6  -2    2.90    0.80
  -8   6  -2    2.60    0.80
   8   6   2    3.40    0.90
   8   6   2    4.00    1.20
   8   6   2    2.80    0.50
   8   6   2    3.10    0.50
  -8   6  -2    3.30    0.70
   8   6   2    2.60    0.40
  -8   6  -2    3.00    0.70
  -8   6  -2    2.80    1.10
   8   6   2    3.50    0.50
   8   6   2    2.60    0.50
  -8   6  -2    3.20    0.60
   8   6   2    2.70    0.60
  10  -6   2  136.49    4.30
 -10  -6  -2  130.49    4.90
  10  -6   2  139.69    4.10
  10  -6   2  125.69    4.60
  10  -6   2  138.99    3.60
  10  -6   2  137.19    4.90
 -10  -6  -2  134.99    4.00
  10  -6   2  124.69    5.00
 -10  -6  -2  133.69    3.40
 -10  -6  -2  133.59    3.70
  10  -6   2  134.99    3.90
  10  -6   2  142.19    4.20
 -10   6  -2  132.89    4.00
  10   6   2  132.99    3.40
  10   6   2  133.39    3.40
 -10   6  -2  130.29    4.10
  10   6   2  132.49    4.50
  10   6   2  128.99    3.40
  10   6   2  140.29    4.40
 -10   6  -2  134.99    3.90
  10   6   2  135.99    3.70
 -10   6  -2  133.59    3.80
  10   6   2  129.09    3.30
  10   6   2  125.09    3.50
  10   6   2  131.19    3.60
 -10   6  -2  134.89    3.90
  10   6   2  129.19    3.30
  10   6   2  126.19    3.60
 -10   6  -2  136.29    4.30
 -10   6  -2  130.09    4.50
  12  -6   2  104.29    2.90
  12  -6   2  101.29    3.80
  12  -6   2   98.19    3.50
  12  -6   2  103.39    4.00
 -12  -6  -2  103.89    3.40
 -12  -6  -2   96.99    3.10
  12  -6   2   98.49    4.30
 -12  -6  -2   97.59    2.60
 -12  -6  -2   97.29    4.40
  12  -6   2   99.09    3.20
  12  -6   2   97.59    3.60
  12   6   2   95.29    2.80
 -12   6  -2   95.09    3.70
  12   6   2   96.39    2.60
  12   6   2   97.69    3.00
  12   6   2   96.69    2.80
  12   6   2  103.89    3.70
  12   6   2   90.09    3.80
 -12   6  -2   96.09    2.70
  12   6   2   95.39    2.60
  12   6   2   93.59    2.80
 -12   6  -2   95.29    3.20
 -12   6  -2   94.49    3.90
  12   6   2   92.69    2.70
 -12   6  -2   98.09    3.30
  12   6   2   92.79    3.10
 -12   6  -2   97.39    3.20
 -12   6  -2   95.69    3.30
 -14  -6  -2  221.28    7.40
  14  -6   2  217.98    6.40
 -14  -6  -2  211.18    6.00
  14  -6   2  220.28    6.00
 -14  -6  -2  226.98    6.20
  14  -6   2  222.68    6.70
 -14  -6  -2  205.48    5.40
  14  -6   2  218.88    6.40
  14  -6   2  223.78    6.90
  14  -6   2  228.78    7.40
  14  -6   2  223.88    5.70
 -14   6  -2  218.08    5.90
  14   6   2  213.08    5.60
  14   6   2  207.78    5.20
  14   6   2  211.98    5.80
  14   6   2  206.68    5.50
  14   6   2  199.28    5.40
 -14   6  -2  218.08    5.90
  14   6   2  209.18    6.50
  14   6   2  220.48    6.50
 -14   6  -2  213.48    6.70
 -14   6  -2  216.48    6.00
 -14   6  -2  207.28    6.50
 -16  -6  -2   84.59    4.60
 -16  -6  -2   77.89    2.40
  16  -6   2   80.39    3.20
  16  -6   2   81.89    3.60
  16  -6   2   81.69    4.10
  16  -6   2   83.29    4.30
  16  -6   2   81.69    2.80
 -16  -6  -2   82.79    3.20
  16  -6   2   85.59    3.90
  16   6   2   76.99    2.40
  16   6   2   76.89    3.80
  16   6   2   77.29    3.70
 -16   6  -2   82.09    3.10
  16   6   2   78.69    2.60
 -16   6  -2   80.79    4.00
 -16   6  -2   81.09    3.10
  16   6   2   76.19    3.60
  16   6   2   78.09    2.70
 -16   6  -2   79.49    3.40
 -16   6  -2   82.39    3.20
 -16   6  -2   84.39    4.00
  16   6   2   78.19    2.90
  18  -6   2   25.80    3.40
 -18  -6  -2   22.30    2.30
 -18  -6  -2   26.80    3.50
  18  -6   2   29.10    2.60
  18  -6   2   24.10    2.80
  18  -6   2   21.60    3.30
 -18  -6  -2   26.00    2.30
  18  -6   2   22.10    1.90
  18   6   2   22.20    1.40
 -18   6  -2   23.50    2.20
 -18   6  -2   24.50    3.10
 -18   6  -2   23.90    2.00
  18   6   2   25.10    2.10
  18   6   2   21.80    1.80
 -18   6  -2   27.90    3.10
  18   6   2   28.50    1.80
  18   6   2   28.00    2.30
 -18   6  -2   24.50    2.50
 -20  -6  -2   14.40    3.10
  20  -6   2    9.10    1.80
  20  -6   2    9.40    2.10
 -20  -6  -2   10.40    1.70
  20  -6   2   10.50    2.50
  20   6   2    8.30    1.60
 -20   6  -2    7.30    1.60
 -20   6  -2   13.80    2.60
 -20   6  -2    9.20    1.80
  20   6   2    8.20    1.30
  20   6   2   12.70    1.70
  20   6   2   11.30    1.70
 -20   6  -2   10.20    1.40
 -20   6  -2    6.90    2.10
  20   6   2   11.40    1.40
  22  -6   2    7.40    2.80
  22  -6   2    4.60    2.20
 -22  -6  -2   11.30    3.10
  22  -6   2    8.30    2.00
 -22  -6  -2    9.80    1.90
  22   6   2    7.80    1.90
 -22   6  -2    2.40    1.90
 -22   6  -2    6.80    2.60
 -22   6  -2    7.60    2.40
  22   6   2    4.80    1.70
  23  -7  -2   14.90    2.50
  23  -7  -2   14.90    2.90
 -23  -7   2   14.10    2.30
  23  -7  -2   11.40    2.90
 -23   7   2    8.80    3.00
 -23   7   2   19.50    2.60
  23   7  -2   13.10    2.40
  23   7  -2   14.10    2.10
  21  -7  -2    5.10    2.20
 -21  -7   2    1.70    1.60
  21  -7  -2    0.20    1.60
  21  -7  -2    3.10    2.10
  21  -7  -2    0.20    2.00
  21   7  -2    5.00    1.50
  21   7  -2    4.40    2.00
 -21   7   2   -2.40    1.90
 -21   7   2   -1.90    1.60
 -21   7   2    3.00    2.30
  21   7  -2    0.90    1.60
  21   7  -2   -0.70    1.40
  21   7  -2    6.90    2.10
 -21   7   2    2.50    1.60
 -21   7   2    6.20    1.90
  19  -7  -2   60.09    3.40
 -19  -7   2   51.79    2.90
  19  -7  -2   50.49    2.60
 -19  -7   2   55.49    3.30
  19  -7  -2   54.79    3.90
  19  -7  -2   51.59    3.70
  19  -7  -2   60.89    4.10
 -19   7   2   56.69    3.50
  19   7  -2   54.69    3.10
 -19   7   2   50.69    3.60
 -19   7   2   55.89    4.00
 -19   7   2   56.79    4.00
  19   7  -2   56.29    3.20
 -19   7   2   54.39    3.30
  19   7  -2   49.30    2.10
  19   7  -2   52.69    2.80
  19   7  -2   44.20    3.90
 -19   7   2   54.49    3.20
  19   7  -2   45.20    2.60
 -17  -7   2  151.68    4.30
  17  -7  -2  167.98    4.80
  17  -7  -2  169.48    5.70
 -17  -7   2  183.98    5.70
 -17  -7   2  167.58    5.00
  17  -7  -2  175.88    5.60
  17  -7  -2  174.88    6.30
  17  -7  -2  175.28    6.10
  17   7  -2  171.08    5.10
 -17   7   2  170.68    5.90
  17   7  -2  161.18    4.80
 -17   7   2  165.28    5.40
 -17   7   2  166.48    6.10
  17   7  -2  161.38    5.20
  17   7  -2  164.58    5.20
 -17   7   2  163.18    5.50
 -17   7   2  174.88    5.60
  17   7  -2  158.18    4.30
 -17   7   2  174.28    6.30
  15  -7  -2    3.50    1.30
 -15  -7   2    2.90    0.80
  15  -7  -2    4.60    1.20
  15  -7  -2    4.40    1.50
  15  -7  -2    3.30    0.90
  15  -7  -2    3.40    1.40
 -15  -7   2    3.10    0.50
  15  -7  -2    4.90    1.30
 -15  -7   2    6.20    1.30
  15  -7  -2    4.40    1.80
  15  -7  -2    4.50    1.60
 -15   7   2    3.90    1.80
 -15   7   2    3.50    1.50
[truncated: 2,266,102 more chars]
